# Supplementary material for: Transcriptome analysis reveals molecular mechanisms of lymphocystis formation caused by lymphocystis disease virus infection in flounder (Paralichthys olivaceus)
Source: Front Immunol. 2023 Oct 5;14:1268851. doi: 10.3389/fimmu.2023.1268851 (PMC10585170; doi:10.3389/fimmu.2023.1268851)
Supplement: Supplementary file 1 [file Table_1.xlsx]

## Sheet: Sheet1
id	Symbol	CS-1_fpkm	CS-2_fpkm	CS-3_fpkm	CS-4_fpkm	LS-1_fpkm	LS-2_fpkm	LS-3_fpkm	LS-4_fpkm	CS_mean	LS_mean	CS-vs-LS-log2(fc)	CS-vs-LS-PValue	CS-vs-LS-FDR	Description	Pathway	GO Component	GO Function	GO Process
ncbi_109626307	abl1	8.51	8.01	8.75	4.36	19.75	15	14.4	15.49	7.4075	16.16	1.12537	0.000774185	0.00378928	tyrosine-protein kinase ABL1-like isoform X1 [Paralichthys olivaceus]	ko05200//Pathways in cancer;ko04014//Ras signaling pathway;ko05206//MicroRNAs in cancer;ko04360//Axon guidance;ko04722//Neurotrophin signaling pathway;ko04110//Cell cycle;ko04012//ErbB signaling pathway;ko05130//Pathogenic Escherichia coli infection;ko05220//Chronic myeloid leukemia;ko05131//Shigellosis;ko05416//Viral myocarditis	-	-	-
ncbi_109637504	adcy1	1	0.11	0.05	0.26	0.06	0.02	0.02	0	0.355	0.025	-3.82782	0.000142581	0.000917228	adenylate cyclase type 1 isoform X1 [Paralichthys olivaceus]	ko05200//Pathways in cancer;ko04024//cAMP signaling pathway;ko04020//Calcium signaling pathway;ko04015//Rap1 signaling pathway;ko05166//HTLV-I infection;ko05163//Human cytomegalovirus infection;ko04022//cGMP - PKG signaling pathway;ko04261//Adrenergic signaling in cardiomyocytes;ko04714//Thermogenesis;ko04072//Phospholipase D signaling pathway;ko00230//Purine metabolism;ko04921//Oxytocin signalin…	GO:0031224//intrinsic component of membrane	GO:0016829//lyase activity	GO:0007165//signal transduction;GO:0009165//nucleotide biosynthetic process;GO:0016198//axon choice point recognition
ncbi_109625125	adcy7	3.94	5.16	3.69	2.41	12.61	11.69	9.13	5.68	3.8	9.7775	1.36347	0.0013098	0.00589785	adenylate cyclase type 7 isoform X2 [Paralichthys olivaceus]	ko05200//Pathways in cancer;ko04024//cAMP signaling pathway;ko04020//Calcium signaling pathway;ko04015//Rap1 signaling pathway;ko05166//HTLV-I infection;ko05163//Human cytomegalovirus infection;ko04022//cGMP - PKG signaling pathway;ko04261//Adrenergic signaling in cardiomyocytes;ko04714//Thermogenesis;ko04072//Phospholipase D signaling pathway;ko00230//Purine metabolism;ko04921//Oxytocin signalin…	-	-	-
ncbi_109629586	agtr1	5.37	10.18	13.86	15.6	2.76	0.6	3.81	4.06	11.2525	2.8075	-2.00289	1.92693e-05	0.000166633	type-1 angiotensin II receptor [Paralichthys olivaceus]	ko05200//Pathways in cancer;ko04080//Neuroactive ligand-receptor interaction;ko04020//Calcium signaling pathway;ko04022//cGMP - PKG signaling pathway;ko04261//Adrenergic signaling in cardiomyocytes;ko04072//Phospholipase D signaling pathway;ko04934//Cushing syndrome;ko04270//Vascular smooth muscle contraction;ko04371//Apelin signaling pathway;ko04933//AGE-RAGE signaling pathway in diabetic compli…	GO:0031224//intrinsic component of membrane	GO:0001595//angiotensin receptor activity	GO:0007186//G-protein coupled receptor signaling pathway;GO:1903522//regulation of blood circulation
ncbi_109647731	ap-1	0.32	0	0.64	0.23	0	0	0	0	0.2975	0.001	-8.21675	0.00374915	0.0143333	transcription factor AP-1-like [Paralichthys olivaceus]	ko05200//Pathways in cancer;ko04010//MAPK signaling pathway;ko04510//Focal adhesion;ko04024//cAMP signaling pathway;ko05166//HTLV-I infection;ko04530//Tight junction;ko05224//Breast cancer;ko04921//Oxytocin signaling pathway;ko05169//Epstein-Barr virus infection;ko04310//Wnt signaling pathway;ko05203//Viral carcinogenesis;ko05167//Kaposi sarcoma-associated herpesvirus infection;ko04932//Non-alcoh…	-	GO:0001071//nucleic acid binding transcription factor activity;GO:0003677//DNA binding	GO:0010468//regulation of gene expression;GO:0034645//cellular macromolecule biosynthetic process
ncbi_109648127	araf	0.73	1.25	1.44	1.32	6.1	4.91	3.74	3.49	1.185	4.56	1.94415	7.90137e-05	0.000557255	serine/threonine-protein kinase A-Raf-like [Paralichthys olivaceus]	ko05200//Pathways in cancer;ko04010//MAPK signaling pathway;ko04810//Regulation of actin cytoskeleton;ko05205//Proteoglycans in cancer;ko05224//Breast cancer;ko05226//Gastric cancer;ko04068//FoxO signaling pathway;ko05225//Hepatocellular carcinoma;ko04910//Insulin signaling pathway;ko04270//Vascular smooth muscle contraction;ko05160//Hepatitis C;ko01522//Endocrine resistance;ko05215//Prostate can…	-	GO:0004672//protein kinase activity;GO:0004871//signal transducer activity;GO:0005515//protein binding;GO:0032550//purine ribonucleoside binding;GO:0043169//cation binding	GO:0006468//protein phosphorylation;GO:0032926//negative regulation of activin receptor signaling pathway
ncbi_109633391	arhgef1	18.24	21.21	38	20.47	150.49	65.44	60.63	55.29	24.48	82.9625	1.76086	0.00016718	0.00104691	rho guanine nucleotide exchange factor 1 isoform X1 [Paralichthys olivaceus]	ko05200//Pathways in cancer;ko04810//Regulation of actin cytoskeleton;ko05205//Proteoglycans in cancer;ko05163//Human cytomegalovirus infection;ko04270//Vascular smooth muscle contraction;ko04611//Platelet activation;ko04928//Parathyroid hormone synthesis, secretion and action	-	-	-
ncbi_109634337	axin1	0.23	0.15	0.27	0.12	1.18	1.13	0.89	2.08	0.1925	1.32	2.77761	5.60518e-09	1.36663e-07	axin-1 isoform X1 [Paralichthys olivaceus]	ko05200//Pathways in cancer;ko05165//Human papillomavirus infection;ko05224//Breast cancer;ko05226//Gastric cancer;ko04310//Wnt signaling pathway;ko04934//Cushing syndrome;ko05225//Hepatocellular carcinoma;ko04390//Hippo signaling pathway;ko04550//Signaling pathways regulating pluripotency of stem cells;ko05210//Colorectal cancer;ko05213//Endometrial cancer;ko05217//Basal cell carcinoma	GO:0043234//protein complex	GO:0032947//protein complex scaffold	GO:0045744//negative regulation of G-protein coupled receptor protein signaling pathway
ncbi_109638737	axin2	7.25	9.49	6.63	3.59	17.18	9.78	13.63	18.46	6.74	14.7625	1.13112	0.0158508	0.0467565	axin-2-like [Paralichthys olivaceus]	ko05200//Pathways in cancer;ko05165//Human papillomavirus infection;ko05224//Breast cancer;ko05226//Gastric cancer;ko04310//Wnt signaling pathway;ko04934//Cushing syndrome;ko05225//Hepatocellular carcinoma;ko04390//Hippo signaling pathway;ko04550//Signaling pathways regulating pluripotency of stem cells;ko05210//Colorectal cancer;ko05213//Endometrial cancer;ko05217//Basal cell carcinoma	-	-	GO:0045744//negative regulation of G-protein coupled receptor protein signaling pathway
ncbi_109630478	bcl11a	0.89	1.13	0.85	0.16	5.14	5.91	5.35	6.27	0.7575	5.6675	2.90339	1.17542e-08	2.66727e-07	B-cell lymphoma/leukemia 11A-like [Paralichthys olivaceus]	ko05200//Pathways in cancer	-	-	-
ncbi_109631303	bcl9	5.38	4.46	5.14	5.11	13.01	9.66	10.09	8.2	5.0225	10.24	1.02774	0.000989785	0.00466723	B-cell CLL/lymphoma 9 protein-like [Paralichthys olivaceus]	ko05200//Pathways in cancer	-	-	-
ncbi_109645834	bcl-xl	0.36	1.22	0.92	0.18	8.13	5.13	4.4	6.43	0.67	6.0225	3.16813	4.70052e-08	9.09887e-07	bcl-2-like protein 1 [Paralichthys olivaceus]	ko05200//Pathways in cancer;ko04151//PI3K-Akt signaling pathway;ko05166//HTLV-I infection;ko04014//Ras signaling pathway;ko05225//Hepatocellular carcinoma;ko04210//Apoptosis;ko04630//Jak-STAT signaling pathway;ko04140//Autophagy - animal;ko05222//Small cell lung cancer;ko05145//Toxoplasmosis;ko01521//EGFR tyrosine kinase inhibitor resistance;ko04621//NOD-like receptor signaling pathway;ko05212//P…	-	-	-
ncbi_109636342	bdkrb2	25.06	6.87	9.33	28.9	5.09	3.11	3.69	0.68	17.54	3.1425	-2.48066	2.18587e-06	2.60811e-05	B2 bradykinin receptor-like [Paralichthys olivaceus]	ko05200//Pathways in cancer;ko04080//Neuroactive ligand-receptor interaction;ko04810//Regulation of actin cytoskeleton;ko04020//Calcium signaling pathway;ko04022//cGMP - PKG signaling pathway;ko04071//Sphingolipid signaling pathway;ko04750//Inflammatory mediator regulation of TRP channels;ko05142//Chagas disease (American trypanosomiasis);ko04961//Endocrine and other factor-regulated calcium reab…	GO:0031224//intrinsic component of membrane	GO:0008528//G-protein coupled peptide receptor activity	GO:0006936//muscle contraction;GO:0007166//cell surface receptor signaling pathway;GO:0050880//regulation of blood vessel size
ncbi_109629970	bmp2	1.81	2.02	9.01	8.56	0.9	0.47	0.71	1.08	5.35	0.79	-2.75961	7.33203e-08	1.35158e-06	bone morphogenetic protein 2-like [Paralichthys olivaceus]	ko05200//Pathways in cancer;ko04060//Cytokine-cytokine receptor interaction;ko05418//Fluid shear stress and atherosclerosis;ko04390//Hippo signaling pathway;ko04550//Signaling pathways regulating pluripotency of stem cells;ko04919//Thyroid hormone signaling pathway;ko04350//TGF-beta signaling pathway;ko04013//MAPK signaling pathway - fly;ko05217//Basal cell carcinoma;ko04341//Hedgehog signaling p…	-	GO:0005102//receptor binding	-
ncbi_109639832	brd3	0.3	0.61	1.06	0.3	3.72	2.6	2.35	3.7	0.5675	3.0925	2.44608	1.3997e-06	1.76853e-05	bromodomain-containing protein 3-like [Paralichthys olivaceus]	ko05200//Pathways in cancer;ko04151//PI3K-Akt signaling pathway;ko05226//Gastric cancer;ko04932//Non-alcoholic fatty liver disease (NAFLD);ko05160//Hepatitis C;ko04919//Thyroid hormone signaling pathway;ko04928//Parathyroid hormone synthesis, secretion and action;ko05222//Small cell lung cancer;ko04659//Th17 cell differentiation;ko05202//Transcriptional misregulation in cancers;ko04920//Adipocyto…	-	-	-
ncbi_109643417	camk2a	0.32	1.24	1.62	1.09	4.5	5.56	3.26	2.08	1.0675	3.85	1.85062	0.00267259	0.0107533	calcium/calmodulin-dependent protein kinase type II subunit alpha-like [Paralichthys olivaceus]	ko05200//Pathways in cancer;ko04024//cAMP signaling pathway;ko05205//Proteoglycans in cancer;ko04020//Calcium signaling pathway;ko04261//Adrenergic signaling in cardiomyocytes;ko04921//Oxytocin signaling pathway;ko04310//Wnt signaling pathway;ko04934//Cushing syndrome;ko04728//Dopaminergic synapse;ko05152//Tuberculosis;ko04360//Axon guidance;ko04722//Neurotrophin signaling pathway;ko04725//Cholin…	GO:0043231//intracellular membrane-bounded organelle	GO:0004674//protein serine/threonine kinase activity;GO:0005102//receptor binding;GO:0032550//purine ribonucleoside binding;GO:0046983//protein dimerization activity	GO:0006468//protein phosphorylation;GO:0006816//calcium ion transport;GO:0006950//response to stress;GO:0008637//apoptotic mitochondrial changes;GO:0010663//positive regulation of striated muscle cell apoptotic process;GO:0048167//regulation of synaptic plasticity;GO:0051091//positive regulation of sequence-specific DNA binding transcription factor activity
ncbi_109643698	camk2b	4.65	6.1	8.6	4.65	22.86	11.91	10.36	9.35	6	13.62	1.18269	0.0156202	0.0461962	calcium/calmodulin-dependent protein kinase type II subunit gamma-like, partial [Paralichthys olivaceus]	ko05200//Pathways in cancer;ko04024//cAMP signaling pathway;ko05205//Proteoglycans in cancer;ko04020//Calcium signaling pathway;ko04261//Adrenergic signaling in cardiomyocytes;ko04921//Oxytocin signaling pathway;ko04310//Wnt signaling pathway;ko04934//Cushing syndrome;ko04728//Dopaminergic synapse;ko05152//Tuberculosis;ko04360//Axon guidance;ko04722//Neurotrophin signaling pathway;ko04725//Cholin…	-	-	-
ncbi_109639599	casp3	4.02	4.57	7.33	5.02	16.06	8.95	10.28	11.97	5.235	11.815	1.17436	0.00301266	0.0119237	caspase-3-like [Paralichthys olivaceus]	ko05200//Pathways in cancer;ko05165//Human papillomavirus infection;ko04010//MAPK signaling pathway;ko05205//Proteoglycans in cancer;ko05163//Human cytomegalovirus infection;ko05206//MicroRNAs in cancer;ko05203//Viral carcinogenesis;ko05010//Alzheimer disease;ko05167//Kaposi sarcoma-associated herpesvirus infection;ko05016//Huntington disease;ko04932//Non-alcoholic fatty liver disease (NAFLD);ko0…	GO:0044424//intracellular part	GO:0070011//peptidase activity, acting on L-amino acid peptides	GO:0009410//response to xenobiotic stimulus;GO:0019538//protein metabolic process;GO:0032526//response to retinoic acid;GO:0042981//regulation of apoptotic process;GO:0046677//response to antibiotic
ncbi_109640437	ccna2	1.41	1.26	1.68	0.94	14.56	8.44	7.83	3.93	1.3225	8.69	2.71609	1.28883e-09	3.9158e-08	cyclin-A2 [Paralichthys olivaceus]	ko05200//Pathways in cancer;ko05165//Human papillomavirus infection;ko05169//Epstein-Barr virus infection;ko05203//Viral carcinogenesis;ko04218//Cellular senescence;ko05161//Hepatitis B;ko04152//AMPK signaling pathway;ko04110//Cell cycle;ko04914//Progesterone-mediated oocyte maturation;ko05202//Transcriptional misregulation in cancers;ko05221//Acute myeloid leukemia	GO:0043231//intracellular membrane-bounded organelle	GO:0019900//kinase binding	GO:1901990//regulation of mitotic cell cycle phase transition
ncbi_109640910	ccnb1	1.57	1.1	3.02	2.24	12.95	6.18	7.22	3.06	1.9825	7.3525	1.89091	0.00112345	0.00517944	G2/mitotic-specific cyclin-B1 [Paralichthys olivaceus]	ko04068//FoxO signaling pathway;ko04218//Cellular senescence;ko04114//Oocyte meiosis;ko04110//Cell cycle;ko04914//Progesterone-mediated oocyte maturation;ko04115//p53 signaling pathway	GO:0043231//intracellular membrane-bounded organelle	GO:0019900//kinase binding	GO:0000280//nuclear division;GO:0007049//cell cycle
ncbi_109647535	ccnb2	3.04	2.97	3.62	3.6	12.51	10.52	12.26	7.16	3.3075	10.6125	1.68195	3.28098e-07	5.01008e-06	G2/mitotic-specific cyclin-B2-like [Paralichthys olivaceus]	ko04068//FoxO signaling pathway;ko04218//Cellular senescence;ko04114//Oocyte meiosis;ko04110//Cell cycle;ko04914//Progesterone-mediated oocyte maturation;ko04115//p53 signaling pathway	GO:0043231//intracellular membrane-bounded organelle	GO:0019900//kinase binding	GO:0007049//cell cycle
ncbi_109625110	ccnd1	3.64	2.98	3.38	2.65	9.44	11.74	8.67	12.36	3.1625	10.5525	1.73845	4.80673e-10	1.60749e-08	G1/S-specific cyclin-D1 [Paralichthys olivaceus]	ko05200//Pathways in cancer;ko04151//PI3K-Akt signaling pathway;ko05165//Human papillomavirus infection;ko04510//Focal adhesion;ko05205//Proteoglycans in cancer;ko05166//HTLV-I infection;ko05163//Human cytomegalovirus infection;ko04530//Tight junction;ko05224//Breast cancer;ko04921//Oxytocin signaling pathway;ko05206//MicroRNAs in cancer;ko05226//Gastric cancer;ko04310//Wnt signaling pathway;ko04…	GO:0043231//intracellular membrane-bounded organelle;GO:0043234//protein complex	GO:0003712//transcription cofactor activity;GO:0019900//kinase binding	GO:0006357//regulation of transcription from RNA polymerase II promoter;GO:0010389//regulation of G2/M transition of mitotic cell cycle;GO:0010948//negative regulation of cell cycle process;GO:0043010//camera-type eye development;GO:0044773//mitotic DNA damage checkpoint
ncbi_109623974	ccnd2	5.64	5.17	8.22	3.73	43.76	26.69	17.92	15.17	5.69	25.885	2.18562	6.16488e-07	8.73494e-06	G1/S-specific cyclin-D2-like [Paralichthys olivaceus]	ko05200//Pathways in cancer;ko04151//PI3K-Akt signaling pathway;ko05165//Human papillomavirus infection;ko04510//Focal adhesion;ko05166//HTLV-I infection;ko05206//MicroRNAs in cancer;ko04310//Wnt signaling pathway;ko05203//Viral carcinogenesis;ko04068//FoxO signaling pathway;ko04218//Cellular senescence;ko04390//Hippo signaling pathway;ko04630//Jak-STAT signaling pathway;ko04110//Cell cycle;ko051…	-	-	GO:0044763//single-organism cellular process
ncbi_109625045	ccne1	0.23	0.43	0.33	0.06	2.69	3.52	2.36	1.73	0.2625	2.575	3.29418	2.48828e-09	6.85069e-08	G1/S-specific cyclin-E1 [Paralichthys olivaceus]	ko05200//Pathways in cancer;ko04151//PI3K-Akt signaling pathway;ko05165//Human papillomavirus infection;ko05206//MicroRNAs in cancer;ko05226//Gastric cancer;ko04934//Cushing syndrome;ko05203//Viral carcinogenesis;ko04218//Cellular senescence;ko05161//Hepatitis B;ko04114//Oocyte meiosis;ko04110//Cell cycle;ko05215//Prostate cancer;ko05222//Small cell lung cancer;ko05162//Measles;ko04115//p53 signa…	-	-	-
ncbi_109645281	ccne2	0.39	0.43	0.28	0.67	1.76	2.72	1.87	1.53	0.4425	1.97	2.15445	3.04773e-05	0.000244909	G1/S-specific cyclin-E2-like [Paralichthys olivaceus]	ko05200//Pathways in cancer;ko04151//PI3K-Akt signaling pathway;ko05165//Human papillomavirus infection;ko05206//MicroRNAs in cancer;ko05226//Gastric cancer;ko04934//Cushing syndrome;ko05203//Viral carcinogenesis;ko04218//Cellular senescence;ko05161//Hepatitis B;ko04114//Oocyte meiosis;ko04110//Cell cycle;ko05215//Prostate cancer;ko05222//Small cell lung cancer;ko05162//Measles;ko04115//p53 signa…	-	-	-
ncbi_109624646	cdh1	0.83	0.73	0.16	0.23	2.59	1.68	2.12	1.46	0.4875	1.9625	2.00922	0.00146365	0.00649145	B-cadherin-like [Paralichthys olivaceus]	ko05200//Pathways in cancer;ko04015//Rap1 signaling pathway;ko05226//Gastric cancer;ko04514//Cell adhesion molecules (CAMs);ko04390//Hippo signaling pathway;ko04371//Apelin signaling pathway;ko04520//Adherens junction;ko05130//Pathogenic Escherichia coli infection;ko05218//Melanoma;ko05100//Bacterial invasion of epithelial cells;ko05213//Endometrial cancer;ko05216//Thyroid cancer;ko05219//Bladder…	GO:0016020//membrane	-	GO:0007155//cell adhesion
ncbi_109629024	cdkn1	7.05	2.59	4.03	7.36	1.28	2.51	2.34	1.54	5.2575	1.9175	-1.45515	3.55584e-05	0.000279361	cyclin-dependent kinase inhibitor 1-like [Paralichthys olivaceus]	ko05200//Pathways in cancer;ko04151//PI3K-Akt signaling pathway;ko05165//Human papillomavirus infection;ko05205//Proteoglycans in cancer;ko05166//HTLV-I infection;ko05163//Human cytomegalovirus infection;ko05224//Breast cancer;ko04921//Oxytocin signaling pathway;ko05206//MicroRNAs in cancer;ko05169//Epstein-Barr virus infection;ko05226//Gastric cancer;ko04934//Cushing syndrome;ko05203//Viral carc…	-	-	GO:0044763//single-organism cellular process;GO:0050794//regulation of cellular process
ncbi_109632735	cdkn1b	9.54	13.42	9.54	5.87	33.87	26.09	28.49	33	9.5925	30.3625	1.66231	8.48173e-07	1.1506e-05	cyclin-dependent kinase inhibitor 1B-like [Paralichthys olivaceus]	ko05200//Pathways in cancer;ko04151//PI3K-Akt signaling pathway;ko05165//Human papillomavirus infection;ko05206//MicroRNAs in cancer;ko05169//Epstein-Barr virus infection;ko05226//Gastric cancer;ko04934//Cushing syndrome;ko05203//Viral carcinogenesis;ko04068//FoxO signaling pathway;ko05161//Hepatitis B;ko01522//Endocrine resistance;ko04110//Cell cycle;ko04933//AGE-RAGE signaling pathway in diabet…	-	-	-
ncbi_109638248	cdkn2b	1.06	1.03	0.85	0.9	6.67	6.18	2.43	1.76	0.96	4.26	2.14975	7.972e-05	0.000561733	cyclin-dependent kinase 4 inhibitor B-like [Paralichthys olivaceus]	ko05200//Pathways in cancer;ko05166//HTLV-I infection;ko05226//Gastric cancer;ko04934//Cushing syndrome;ko05203//Viral carcinogenesis;ko04068//FoxO signaling pathway;ko04218//Cellular senescence;ko04110//Cell cycle;ko05222//Small cell lung cancer;ko04350//TGF-beta signaling pathway	-	-	-
ncbi_109631176	col4a2	35.03	31.48	58.04	38.84	25.38	7.39	22.09	13.46	40.8475	17.08	-1.25794	2.55285e-05	0.000211188	collagen alpha-2(IV) chain isoform X1 [Paralichthys olivaceus]	ko05200//Pathways in cancer;ko04151//PI3K-Akt signaling pathway;ko05165//Human papillomavirus infection;ko04510//Focal adhesion;ko04926//Relaxin signaling pathway;ko04933//AGE-RAGE signaling pathway in diabetic complications;ko05222//Small cell lung cancer;ko05146//Amoebiasis;ko04512//ECM-receptor interaction;ko04974//Protein digestion and absorption	-	-	-
ncbi_109641747	col4a5	0.34	1.94	0.54	0.18	9.87	2.8	6.21	2.8	0.75	5.42	2.85333	0.000206568	0.00125296	collagen alpha-5(IV) chain [Paralichthys olivaceus]	ko05200//Pathways in cancer;ko04151//PI3K-Akt signaling pathway;ko05165//Human papillomavirus infection;ko04510//Focal adhesion;ko04926//Relaxin signaling pathway;ko04933//AGE-RAGE signaling pathway in diabetic complications;ko05222//Small cell lung cancer;ko05146//Amoebiasis;ko04512//ECM-receptor interaction;ko04974//Protein digestion and absorption	-	-	GO:0007411//axon guidance;GO:0043062//extracellular structure organization
ncbi_109641746	col4a6	0.65	2.04	0.99	0.7	7.18	7.68	7.25	5.6	1.095	6.9275	2.6614	1.7899e-09	5.1971e-08	collagen alpha-6(IV) chain [Paralichthys olivaceus]	ko05200//Pathways in cancer;ko04151//PI3K-Akt signaling pathway;ko05165//Human papillomavirus infection;ko04510//Focal adhesion;ko04926//Relaxin signaling pathway;ko04933//AGE-RAGE signaling pathway in diabetic complications;ko05222//Small cell lung cancer;ko05146//Amoebiasis;ko04512//ECM-receptor interaction;ko04974//Protein digestion and absorption	-	-	-
ncbi_109634381	crk	1	1.74	1.76	1.46	6.25	4.37	2.98	2.94	1.49	4.135	1.47257	0.00163264	0.00711907	adapter molecule crk-like [Paralichthys olivaceus]	ko05200//Pathways in cancer;ko04010//MAPK signaling pathway;ko04810//Regulation of actin cytoskeleton;ko04510//Focal adhesion;ko04015//Rap1 signaling pathway;ko05163//Human cytomegalovirus infection;ko05206//MicroRNAs in cancer;ko04062//Chemokine signaling pathway;ko04910//Insulin signaling pathway;ko04722//Neurotrophin signaling pathway;ko04666//Fc gamma R-mediated phagocytosis;ko04012//ErbB sig…	-	-	GO:0000768//syncytium formation by plasma membrane fusion
ncbi_109626445	csf1r1	12.8	3.67	10.06	8.73	2.73	1.76	3.31	2.01	8.815	2.4525	-1.84571	2.74791e-08	5.7334e-07	macrophage colony-stimulating factor 1 receptor isoform X1 [Paralichthys olivaceus]	ko05200//Pathways in cancer;ko04151//PI3K-Akt signaling pathway;ko04010//MAPK signaling pathway;ko04015//Rap1 signaling pathway;ko04014//Ras signaling pathway;ko04060//Cytokine-cytokine receptor interaction;ko04380//Osteoclast differentiation;ko05202//Transcriptional misregulation in cancers;ko05221//Acute myeloid leukemia;ko04640//Hematopoietic cell lineage	-	-	-
ncbi_109642209	csf1r2	3.17	2.92	2.87	2.21	11.78	6.72	14.41	9.45	2.7925	10.59	1.92307	2.50543e-08	5.27913e-07	macrophage colony-stimulating factor 1 receptor 2-like [Paralichthys olivaceus]	ko05200//Pathways in cancer;ko04151//PI3K-Akt signaling pathway;ko04010//MAPK signaling pathway;ko04015//Rap1 signaling pathway;ko04014//Ras signaling pathway;ko04060//Cytokine-cytokine receptor interaction;ko04380//Osteoclast differentiation;ko05202//Transcriptional misregulation in cancers;ko05221//Acute myeloid leukemia;ko04640//Hematopoietic cell lineage	GO:0016020//membrane	GO:0004713//protein tyrosine kinase activity	GO:0006468//protein phosphorylation
ncbi_109626589	ctbp2	3.11	3.59	6.04	2.03	20.65	22.81	17.45	20.75	3.6925	20.415	2.46696	2.50466e-12	1.5026e-10	C-terminal-binding protein 2-like [Paralichthys olivaceus]	ko05200//Pathways in cancer;ko04310//Wnt signaling pathway;ko05220//Chronic myeloid leukemia;ko04330//Notch signaling pathway	-	-	-
ncbi_109631741	ctnnb1	53.34	53.11	84.92	68.18	155.46	141.52	116.05	118.72	64.8875	132.938	1.03474	0.0041319	0.0155075	catenin beta-1-like isoform X1 [Paralichthys olivaceus]	ko05200//Pathways in cancer;ko05165//Human papillomavirus infection;ko04510//Focal adhesion;ko05205//Proteoglycans in cancer;ko04015//Rap1 signaling pathway;ko05166//HTLV-I infection;ko05163//Human cytomegalovirus infection;ko05224//Breast cancer;ko05226//Gastric cancer;ko04310//Wnt signaling pathway;ko04934//Cushing syndrome;ko05225//Hepatocellular carcinoma;ko05167//Kaposi sarcoma-associated he…	-	-	GO:0034329//cell junction assembly;GO:0050794//regulation of cellular process
ncbi_109627676	cxcl12	14.45	12.02	9.1	13.9	5.99	2.31	5.28	3.36	12.3675	4.235	-1.54612	3.05474e-08	6.26583e-07	stromal cell-derived factor 1-like [Paralichthys olivaceus]	ko05200//Pathways in cancer;ko04810//Regulation of actin cytoskeleton;ko05163//Human cytomegalovirus infection;ko04062//Chemokine signaling pathway;ko04060//Cytokine-cytokine receptor interaction;ko04670//Leukocyte transendothelial migration;ko04360//Axon guidance;ko04064//NF-kappa B signaling pathway;ko05323//Rheumatoid arthritis;ko04672//Intestinal immune network for IgA production	-	GO:0005125//cytokine activity	GO:0001525//angiogenesis;GO:0007411//axon guidance;GO:0007420//brain development;GO:0008283//cell proliferation;GO:0010927//cellular component assembly involved in morphogenesis;GO:0042246//tissue regeneration;GO:0043534//blood vessel endothelial cell migration;GO:0045773//positive regulation of axon extension;GO:0048883//neuromast primordium migration;GO:0050927//positive regulation of positive …
ncbi_109647982	cxcr4	2.68	0.88	11.04	3.44	1.82	0.27	0.72	0.51	4.51	0.83	-2.44194	0.00015022	0.000958005	C-X-C chemokine receptor type 4-like [Paralichthys olivaceus]	ko05200//Pathways in cancer;ko04144//Endocytosis;ko04810//Regulation of actin cytoskeleton;ko04020//Calcium signaling pathway;ko05163//Human cytomegalovirus infection;ko04062//Chemokine signaling pathway;ko04060//Cytokine-cytokine receptor interaction;ko04670//Leukocyte transendothelial migration;ko04360//Axon guidance;ko04672//Intestinal immune network for IgA production	-	-	-
ncbi_109631327	cytc	319.76	146.15	179.37	523.83	32.48	33.54	41.25	44.71	292.277	37.995	-2.94346	5.81734e-14	5.21504e-12	cytochrome c-b [Paralichthys olivaceus]	ko05200//Pathways in cancer;ko05163//Human cytomegalovirus infection;ko05010//Alzheimer disease;ko05167//Kaposi sarcoma-associated herpesvirus infection;ko05016//Huntington disease;ko04932//Non-alcoholic fatty liver disease (NAFLD);ko05161//Hepatitis B;ko05164//Influenza A;ko05168//Herpes simplex infection;ko05152//Tuberculosis;ko04210//Apoptosis;ko05012//Parkinson disease;ko05222//Small cell lun…	GO:0043231//intracellular membrane-bounded organelle;GO:0044425//membrane part	GO:0043169//cation binding;GO:0046906//tetrapyrrole binding	GO:0044710//single-organism metabolic process
ncbi_109645326	dla	0.23	0.43	0.36	0.34	0.76	0.96	1.02	1.95	0.34	1.1725	1.78598	0.00447784	0.0165997	delta-like protein A, partial [Paralichthys olivaceus]	ko05200//Pathways in cancer;ko05224//Breast cancer;ko01522//Endocrine resistance;ko04658//Th1 and Th2 cell differentiation;ko04330//Notch signaling pathway	GO:0016020//membrane	-	GO:0007154//cell communication
ncbi_109644869	dlc	4.72	4.46	3.13	8.68	2	2.81	3.06	2.03	5.2475	2.475	-1.0842	0.000267136	0.00155667	delta-like protein C, partial [Paralichthys olivaceus]	ko05200//Pathways in cancer;ko05224//Breast cancer;ko01522//Endocrine resistance;ko04658//Th1 and Th2 cell differentiation;ko04330//Notch signaling pathway	GO:0031224//intrinsic component of membrane	-	GO:0007166//cell surface receptor signaling pathway;GO:0044707//single-multicellular organism process
ncbi_109627820	dll4	17.13	9.53	19.55	14.9	5.07	2.4	4.66	4.56	15.2775	4.1725	-1.87242	4.16811e-12	2.34538e-10	delta-like protein 4 [Paralichthys olivaceus]	ko05200//Pathways in cancer;ko05224//Breast cancer;ko01522//Endocrine resistance;ko04658//Th1 and Th2 cell differentiation;ko04330//Notch signaling pathway	GO:0031224//intrinsic component of membrane	-	GO:0007166//cell surface receptor signaling pathway;GO:0044707//single-multicellular organism process
ncbi_109645438	dvl3	1.88	0.74	0.82	1.29	0.14	0	0.12	0.45	1.1825	0.1775	-2.73595	4.31543e-05	0.000330341	segment polarity protein dishevelled homolog DVL-3-like [Paralichthys olivaceus]	ko05200//Pathways in cancer;ko05165//Human papillomavirus infection;ko05166//HTLV-I infection;ko05224//Breast cancer;ko05226//Gastric cancer;ko04310//Wnt signaling pathway;ko04934//Cushing syndrome;ko05225//Hepatocellular carcinoma;ko04390//Hippo signaling pathway;ko04150//mTOR signaling pathway;ko04550//Signaling pathways regulating pluripotency of stem cells;ko04916//Melanogenesis;ko05217//Basa…	-	-	-
ncbi_109646930	e2f1	0.55	1.6	1.17	0.51	4.18	3.39	2.29	1.85	0.9575	2.9275	1.61232	0.00689174	0.0236826	transcription factor E2F1-like, partial [Paralichthys olivaceus]	ko05200//Pathways in cancer;ko05165//Human papillomavirus infection;ko05166//HTLV-I infection;ko05163//Human cytomegalovirus infection;ko05224//Breast cancer;ko05206//MicroRNAs in cancer;ko05226//Gastric cancer;ko04934//Cushing syndrome;ko05225//Hepatocellular carcinoma;ko05167//Kaposi sarcoma-associated herpesvirus infection;ko04218//Cellular senescence;ko05161//Hepatitis B;ko01522//Endocrine re…	GO:0043231//intracellular membrane-bounded organelle;GO:0043234//protein complex	GO:0001071//nucleic acid binding transcription factor activity	GO:0010468//regulation of gene expression;GO:0034645//cellular macromolecule biosynthetic process
ncbi_109632164	e2f3	0.71	1.17	0.96	0.79	6.53	8.12	4.5	4.69	0.9075	5.96	2.71534	1.87884e-15	2.24859e-13	transcription factor E2F3 [Paralichthys olivaceus]	ko05200//Pathways in cancer;ko05166//HTLV-I infection;ko05163//Human cytomegalovirus infection;ko05224//Breast cancer;ko05206//MicroRNAs in cancer;ko05226//Gastric cancer;ko04934//Cushing syndrome;ko05225//Hepatocellular carcinoma;ko05167//Kaposi sarcoma-associated herpesvirus infection;ko04218//Cellular senescence;ko05161//Hepatitis B;ko01522//Endocrine resistance;ko04110//Cell cycle;ko05215//Pr…	GO:0043231//intracellular membrane-bounded organelle;GO:0043234//protein complex	GO:0001071//nucleic acid binding transcription factor activity	GO:0010468//regulation of gene expression;GO:0034645//cellular macromolecule biosynthetic process
ncbi_109638239	ednra	43.42	63.5	89.65	80.66	14.38	3.81	11.79	12.68	69.3075	10.665	-2.70013	6.37979e-13	4.32231e-11	endothelin-1 receptor [Paralichthys olivaceus]	ko05200//Pathways in cancer;ko04080//Neuroactive ligand-receptor interaction;ko04024//cAMP signaling pathway;ko04020//Calcium signaling pathway;ko04022//cGMP - PKG signaling pathway;ko04270//Vascular smooth muscle contraction;ko04924//Renin secretion	-	-	-
ncbi_109627845	ednrb	28.04	21.55	21.55	11.8	10.19	2.6	11.04	6.92	20.735	7.6875	-1.43148	4.09621e-05	0.000315403	endothelin B receptor-like [Paralichthys olivaceus]	ko05200//Pathways in cancer;ko04080//Neuroactive ligand-receptor interaction;ko04020//Calcium signaling pathway;ko04022//cGMP - PKG signaling pathway;ko04926//Relaxin signaling pathway;ko04916//Melanogenesis	GO:0031224//intrinsic component of membrane	GO:0008528//G-protein coupled peptide receptor activity	GO:0007186//G-protein coupled receptor signaling pathway;GO:0048731//system development;GO:0050880//regulation of blood vessel size
ncbi_109646379	egfr	12	5.97	10.07	22.81	7.82	4.64	7.28	4.85	12.7125	6.1475	-1.04818	0.000920392	0.00439362	epidermal growth factor receptor [Paralichthys olivaceus]	ko05200//Pathways in cancer;ko04151//PI3K-Akt signaling pathway;ko05165//Human papillomavirus infection;ko04010//MAPK signaling pathway;ko04144//Endocytosis;ko04810//Regulation of actin cytoskeleton;ko04510//Focal adhesion;ko05205//Proteoglycans in cancer;ko04020//Calcium signaling pathway;ko04015//Rap1 signaling pathway;ko05163//Human cytomegalovirus infection;ko04014//Ras signaling pathway;ko05…	-	-	-
ncbi_109646087	elk3	1.88	2.09	3.17	2.22	9.67	5.55	5.85	5.2	2.34	6.5675	1.48884	0.000105701	0.0007098	ETS domain-containing protein Elk-3-like, partial [Paralichthys olivaceus]	ko05200//Pathways in cancer;ko04010//MAPK signaling pathway;ko04510//Focal adhesion;ko05205//Proteoglycans in cancer;ko05166//HTLV-I infection;ko05163//Human cytomegalovirus infection;ko04014//Ras signaling pathway;ko04921//Oxytocin signaling pathway;ko05225//Hepatocellular carcinoma;ko04910//Insulin signaling pathway;ko05161//Hepatitis B;ko04912//GnRH signaling pathway;ko04012//ErbB signaling pa…	-	-	-
ncbi_109638459	epgn	0.16	0.42	0.09	0.59	0	0	0.04	0.05	0.315	0.0225	-3.80735	0.000135021	0.000876241	epigen-like isoform X1 [Paralichthys olivaceus]	ko05200//Pathways in cancer;ko04151//PI3K-Akt signaling pathway;ko04010//MAPK signaling pathway;ko04014//Ras signaling pathway;ko05225//Hepatocellular carcinoma;ko04915//Estrogen signaling pathway;ko05215//Prostate cancer;ko04012//ErbB signaling pathway;ko01521//EGFR tyrosine kinase inhibitor resistance;ko05210//Colorectal cancer;ko05212//Pancreatic cancer;ko05214//Glioma;ko05211//Renal cell carc…	-	-	-
ncbi_109634614	ets1	43.39	19.29	44.81	117.2	22.69	14.25	21.32	20.4	56.1725	19.665	-1.51423	0.000163456	0.0010274	protein C-ets-1 isoform X1 [Paralichthys olivaceus]	ko05200//Pathways in cancer;ko05166//HTLV-I infection;ko04014//Ras signaling pathway;ko04218//Cellular senescence;ko04013//MAPK signaling pathway - fly;ko05211//Renal cell carcinoma;ko04320//Dorso-ventral axis formation	GO:0043231//intracellular membrane-bounded organelle	GO:0001071//nucleic acid binding transcription factor activity;GO:0003677//DNA binding	GO:0010468//regulation of gene expression
ncbi_109626040	f2r	27.59	31.21	19.83	26.64	10.88	16.77	14.46	10.4	26.3175	13.1275	-1.00343	6.73463e-07	9.40654e-06	proteinase-activated receptor 1-like [Paralichthys olivaceus]	ko05200//Pathways in cancer;ko04151//PI3K-Akt signaling pathway;ko04080//Neuroactive ligand-receptor interaction;ko04810//Regulation of actin cytoskeleton;ko04024//cAMP signaling pathway;ko04020//Calcium signaling pathway;ko04015//Rap1 signaling pathway;ko04072//Phospholipase D signaling pathway;ko04611//Platelet activation;ko04610//Complement and coagulation cascades	-	-	GO:0007186//G-protein coupled receptor signaling pathway
ncbi_109635763	fgf1	7.1	14.35	72.09	73.14	0.37	0.81	1.22	1.59	41.67	0.9975	-5.38455	6.42617e-16	8.65771e-14	fibroblast growth factor 1 [Paralichthys olivaceus]	ko05200//Pathways in cancer;ko04151//PI3K-Akt signaling pathway;ko04010//MAPK signaling pathway;ko04810//Regulation of actin cytoskeleton;ko04015//Rap1 signaling pathway;ko04014//Ras signaling pathway;ko05224//Breast cancer;ko05226//Gastric cancer;ko04390//Hippo signaling pathway;ko05218//Melanoma	-	GO:0005102//receptor binding	-
ncbi_109640909	fgf12	0	0.02	0	0	0.17	0.23	0.35	0.16	0.005	0.2275	5.50779	0.000185229	0.00114093	fibroblast growth factor 12 [Paralichthys olivaceus]	ko05200//Pathways in cancer;ko04151//PI3K-Akt signaling pathway;ko04010//MAPK signaling pathway;ko04810//Regulation of actin cytoskeleton;ko04015//Rap1 signaling pathway;ko04014//Ras signaling pathway;ko05224//Breast cancer;ko05226//Gastric cancer;ko05218//Melanoma	-	GO:0005102//receptor binding	GO:0007169//transmembrane receptor protein tyrosine kinase signaling pathway
ncbi_109638008	fgf14	0.25	0.38	0.92	0.51	1.76	2.33	1.13	1.57	0.515	1.6975	1.72077	0.00642897	0.0223662	fibroblast growth factor 14 isoform X2 [Paralichthys olivaceus]	ko05200//Pathways in cancer;ko04151//PI3K-Akt signaling pathway;ko04010//MAPK signaling pathway;ko04810//Regulation of actin cytoskeleton;ko04015//Rap1 signaling pathway;ko04014//Ras signaling pathway;ko05224//Breast cancer;ko05226//Gastric cancer;ko05218//Melanoma	-	GO:0005102//receptor binding	GO:0048731//system development
ncbi_109638435	fgf16	1.76	1.4	1.48	0.93	0.17	0.19	0.32	0.52	1.3925	0.3	-2.21464	6.3955e-08	1.19767e-06	fibroblast growth factor 16 [Paralichthys olivaceus]	ko05200//Pathways in cancer;ko04151//PI3K-Akt signaling pathway;ko04010//MAPK signaling pathway;ko04810//Regulation of actin cytoskeleton;ko04015//Rap1 signaling pathway;ko04014//Ras signaling pathway;ko05224//Breast cancer;ko05226//Gastric cancer;ko05218//Melanoma	-	-	-
ncbi_109647470	fgf18	1.84	1.68	2.8	0.68	7.01	6.65	7.28	10.5	1.75	7.86	2.16717	1.81856e-06	2.22734e-05	fibroblast growth factor 18-like, partial [Paralichthys olivaceus]	ko05200//Pathways in cancer;ko04151//PI3K-Akt signaling pathway;ko04010//MAPK signaling pathway;ko04810//Regulation of actin cytoskeleton;ko04015//Rap1 signaling pathway;ko04014//Ras signaling pathway;ko05224//Breast cancer;ko05226//Gastric cancer;ko05218//Melanoma	-	GO:0070851//growth factor receptor binding	GO:0007169//transmembrane receptor protein tyrosine kinase signaling pathway
ncbi_109641290	fgf2	1.8	0.96	7.38	8.14	2.56	2.31	1.77	1.53	4.57	2.0425	-1.16186	0.0127916	0.0393819	fibroblast growth factor 2 [Paralichthys olivaceus]	ko05200//Pathways in cancer;ko04151//PI3K-Akt signaling pathway;ko04010//MAPK signaling pathway;ko04810//Regulation of actin cytoskeleton;ko05205//Proteoglycans in cancer;ko04015//Rap1 signaling pathway;ko04014//Ras signaling pathway;ko05224//Breast cancer;ko05226//Gastric cancer;ko05167//Kaposi sarcoma-associated herpesvirus infection;ko04550//Signaling pathways regulating pluripotency of stem c…	-	-	-
ncbi_109632675	fgf6	0.51	1.21	0.7	1.65	0.32	0.02	0.09	0.3	1.0175	0.1825	-2.47906	5.41878e-05	0.000400372	fibroblast growth factor 6-like [Paralichthys olivaceus]	ko05200//Pathways in cancer;ko04151//PI3K-Akt signaling pathway;ko04010//MAPK signaling pathway;ko04810//Regulation of actin cytoskeleton;ko04015//Rap1 signaling pathway;ko04014//Ras signaling pathway;ko05224//Breast cancer;ko05226//Gastric cancer;ko05218//Melanoma	-	GO:0070851//growth factor receptor binding	GO:0007169//transmembrane receptor protein tyrosine kinase signaling pathway
ncbi_109637250	fgf7	12.55	10.5	29.36	9.92	1.38	0.56	1.73	0.62	15.5825	1.0725	-3.86088	2.72294e-19	7.13319e-17	fibroblast growth factor 7 [Paralichthys olivaceus]	ko05200//Pathways in cancer;ko04151//PI3K-Akt signaling pathway;ko04010//MAPK signaling pathway;ko04810//Regulation of actin cytoskeleton;ko04015//Rap1 signaling pathway;ko04014//Ras signaling pathway;ko05224//Breast cancer;ko05226//Gastric cancer;ko05218//Melanoma	-	GO:0070851//growth factor receptor binding	GO:0007169//transmembrane receptor protein tyrosine kinase signaling pathway
ncbi_109647136	fgfr1	3.45	3.28	3.77	2.13	15.21	15.42	12.48	17.23	3.1575	15.085	2.25626	1.54986e-16	2.40402e-14	fibroblast growth factor receptor 1-A-like [Paralichthys olivaceus]	ko05200//Pathways in cancer;ko04151//PI3K-Akt signaling pathway;ko04010//MAPK signaling pathway;ko04810//Regulation of actin cytoskeleton;ko05205//Proteoglycans in cancer;ko04015//Rap1 signaling pathway;ko04014//Ras signaling pathway;ko04714//Thermogenesis;ko05224//Breast cancer;ko04520//Adherens junction;ko04550//Signaling pathways regulating pluripotency of stem cells;ko05215//Prostate cancer;k…	GO:0031224//intrinsic component of membrane	GO:0004714//transmembrane receptor protein tyrosine kinase activity;GO:0032550//purine ribonucleoside binding	GO:0006468//protein phosphorylation;GO:0007169//transmembrane receptor protein tyrosine kinase signaling pathway;GO:0042127//regulation of cell proliferation
ncbi_109642369	fgfr1a	8.29	7.19	7.83	2.67	34.56	21.63	23.52	26.94	6.495	26.6625	2.03741	3.70033e-07	5.56394e-06	fibroblast growth factor receptor 1-A-like isoform X1 [Paralichthys olivaceus]	ko05200//Pathways in cancer;ko04151//PI3K-Akt signaling pathway;ko04010//MAPK signaling pathway;ko04810//Regulation of actin cytoskeleton;ko05205//Proteoglycans in cancer;ko04015//Rap1 signaling pathway;ko04014//Ras signaling pathway;ko04714//Thermogenesis;ko05224//Breast cancer;ko04520//Adherens junction;ko04550//Signaling pathways regulating pluripotency of stem cells;ko05215//Prostate cancer;k…	-	-	-
ncbi_109630558	fgfr2	4.12	4.82	4.87	0.54	13.21	12.99	13.17	12.66	3.5875	13.0075	1.85829	0.00227093	0.00935882	fibroblast growth factor receptor 2-like [Paralichthys olivaceus]	ko05200//Pathways in cancer;ko04151//PI3K-Akt signaling pathway;ko04010//MAPK signaling pathway;ko04144//Endocytosis;ko04810//Regulation of actin cytoskeleton;ko04015//Rap1 signaling pathway;ko04014//Ras signaling pathway;ko05226//Gastric cancer;ko04550//Signaling pathways regulating pluripotency of stem cells;ko05215//Prostate cancer;ko01521//EGFR tyrosine kinase inhibitor resistance;ko05230//Ce…	GO:0031224//intrinsic component of membrane	GO:0004714//transmembrane receptor protein tyrosine kinase activity;GO:0032550//purine ribonucleoside binding	GO:0006468//protein phosphorylation;GO:0007169//transmembrane receptor protein tyrosine kinase signaling pathway;GO:0042127//regulation of cell proliferation;GO:0048704//embryonic skeletal system morphogenesis
ncbi_109647379	fgfr3	1.72	1.1	2.2	0.51	6.18	4.26	4.68	5.4	1.3825	5.13	1.89168	0.000185481	0.0011421	fibroblast growth factor receptor 3, partial [Paralichthys olivaceus]	ko05200//Pathways in cancer;ko04151//PI3K-Akt signaling pathway;ko04010//MAPK signaling pathway;ko04144//Endocytosis;ko04810//Regulation of actin cytoskeleton;ko04015//Rap1 signaling pathway;ko04014//Ras signaling pathway;ko05206//MicroRNAs in cancer;ko04550//Signaling pathways regulating pluripotency of stem cells;ko01521//EGFR tyrosine kinase inhibitor resistance;ko05230//Central carbon metabol…	-	-	-
ncbi_109627763	fgfrl1	0.64	0.49	1.06	0.78	3.7	3.29	2	3.4	0.7425	3.0975	2.06064	6.9207e-07	9.64357e-06	fibroblast growth factor receptor-like 1 [Paralichthys olivaceus]	-	-	-	-
ncbi_109624596	flt4	15.17	11.49	16.87	19.76	5.41	1.5	4.63	2.99	15.8225	3.6325	-2.12294	2.91266e-10	1.04365e-08	vascular endothelial growth factor receptor 3 [Paralichthys olivaceus]	ko05200//Pathways in cancer;ko04151//PI3K-Akt signaling pathway;ko04010//MAPK signaling pathway;ko04510//Focal adhesion;ko04015//Rap1 signaling pathway;ko04014//Ras signaling pathway;ko05224//Breast cancer	GO:0016021//integral component of membrane	GO:0004714//transmembrane receptor protein tyrosine kinase activity;GO:0032550//purine ribonucleoside binding	GO:0006468//protein phosphorylation;GO:0007169//transmembrane receptor protein tyrosine kinase signaling pathway
ncbi_109624813	fn1	32.24	62.86	39.93	94.38	11.43	11.57	10.21	10.58	57.3525	10.9475	-2.38925	5.439e-13	3.74957e-11	fibronectin-like [Paralichthys olivaceus]	ko05200//Pathways in cancer;ko04151//PI3K-Akt signaling pathway;ko05165//Human papillomavirus infection;ko04810//Regulation of actin cytoskeleton;ko04510//Focal adhesion;ko05205//Proteoglycans in cancer;ko04933//AGE-RAGE signaling pathway in diabetic complications;ko05222//Small cell lung cancer;ko05146//Amoebiasis;ko04512//ECM-receptor interaction;ko05100//Bacterial invasion of epithelial cells	-	-	-
ncbi_109648142	fos	80.11	222.59	99.37	134.28	10.01	10.04	66.9	97.36	134.088	46.0775	-1.54104	0.00738754	0.025083	proto-oncogene c-Fos-like [Paralichthys olivaceus]	ko05200//Pathways in cancer;ko04010//MAPK signaling pathway;ko04024//cAMP signaling pathway;ko05166//HTLV-I infection;ko05224//Breast cancer;ko04921//Oxytocin signaling pathway;ko05167//Kaposi sarcoma-associated herpesvirus infection;ko05418//Fluid shear stress and atherosclerosis;ko05161//Hepatitis B;ko04728//Dopaminergic synapse;ko04926//Relaxin signaling pathway;ko05168//Herpes simplex infecti…	GO:0043234//protein complex	GO:0001071//nucleic acid binding transcription factor activity;GO:0043566//structure-specific DNA binding	GO:0006355//regulation of transcription, DNA-templated
ncbi_109628830	foxo1a	8.98	4.95	7.36	14.91	3.06	0.83	2.2	1.47	9.05	1.89	-2.25953	2.18162e-08	4.67175e-07	forkhead box protein O1-A-like isoform X1 [Paralichthys olivaceus]	ko05200//Pathways in cancer;ko05165//Human papillomavirus infection;ko04068//FoxO signaling pathway;ko04910//Insulin signaling pathway;ko04218//Cellular senescence;ko04152//AMPK signaling pathway;ko04919//Thyroid hormone signaling pathway;ko04931//Insulin resistance;ko04211//Longevity regulating pathway - mammal;ko04933//AGE-RAGE signaling pathway in diabetic complications;ko05215//Prostate cance…	-	-	-
ncbi_109647823	fzd2	1.4	2.04	2.78	0.35	23.01	11.69	13.63	21.05	1.6425	17.345	3.40055	3.70255e-10	1.29326e-08	frizzled-2-like [Paralichthys olivaceus]	ko05200//Pathways in cancer;ko05165//Human papillomavirus infection;ko05205//Proteoglycans in cancer;ko05166//HTLV-I infection;ko05224//Breast cancer;ko05226//Gastric cancer;ko04310//Wnt signaling pathway;ko04934//Cushing syndrome;ko05225//Hepatocellular carcinoma;ko04390//Hippo signaling pathway;ko04150//mTOR signaling pathway;ko04550//Signaling pathways regulating pluripotency of stem cells;ko0…	GO:0016020//membrane	GO:0004888//transmembrane signaling receptor activity	GO:0003143//embryonic heart tube morphogenesis;GO:0003306//Wnt signaling pathway involved in heart development;GO:0009855//determination of bilateral symmetry;GO:0010927//cellular component assembly involved in morphogenesis;GO:0031016//pancreas development;GO:0035567//non-canonical Wnt signaling pathway;GO:0048870//cell motility;GO:1990399//epithelium regeneration
ncbi_109647657	fzd8	0.32	0.16	0.2	0.17	1.79	1.49	1.1	1.48	0.2125	1.465	2.78537	8.9874e-10	2.80558e-08	frizzled-8-like [Paralichthys olivaceus]	ko05200//Pathways in cancer;ko05165//Human papillomavirus infection;ko05205//Proteoglycans in cancer;ko05166//HTLV-I infection;ko05224//Breast cancer;ko05226//Gastric cancer;ko04310//Wnt signaling pathway;ko04934//Cushing syndrome;ko05225//Hepatocellular carcinoma;ko04390//Hippo signaling pathway;ko04150//mTOR signaling pathway;ko04550//Signaling pathways regulating pluripotency of stem cells;ko0…	-	-	GO:0016055//Wnt signaling pathway;GO:0021515//cell differentiation in spinal cord;GO:0021953//central nervous system neuron differentiation;GO:0060581//cell fate commitment involved in pattern specification
ncbi_109634644	fzd9	1.03	0.55	0.72	1.04	2.27	2.01	1.96	2.99	0.835	2.3075	1.46648	0.00156852	0.00688915	frizzled-9 [Paralichthys olivaceus]	ko05200//Pathways in cancer;ko05165//Human papillomavirus infection;ko05205//Proteoglycans in cancer;ko05166//HTLV-I infection;ko05224//Breast cancer;ko05226//Gastric cancer;ko04310//Wnt signaling pathway;ko04934//Cushing syndrome;ko05225//Hepatocellular carcinoma;ko04390//Hippo signaling pathway;ko04150//mTOR signaling pathway;ko04550//Signaling pathways regulating pluripotency of stem cells;ko0…	-	-	-
ncbi_109644407	gadd45b	25.15	6.32	29.11	57.18	6.64	12.56	10.49	17.98	29.44	11.9175	-1.3047	0.00421781	0.0157821	growth arrest and DNA damage-inducible protein GADD45 beta [Paralichthys olivaceus]	ko05200//Pathways in cancer;ko04010//MAPK signaling pathway;ko05224//Breast cancer;ko05226//Gastric cancer;ko04068//FoxO signaling pathway;ko05225//Hepatocellular carcinoma;ko04218//Cellular senescence;ko04210//Apoptosis;ko04110//Cell cycle;ko05222//Small cell lung cancer;ko05210//Colorectal cancer;ko05212//Pancreatic cancer;ko05220//Chronic myeloid leukemia;ko05218//Melanoma;ko05214//Glioma;ko05…	-	-	GO:0007049//cell cycle;GO:0050896//response to stimulus
ncbi_109639301	gadd45g	52.7	38.33	70.9	118.6	12.58	19.92	15.99	34.98	70.1325	20.8675	-1.74883	6.63414e-06	6.65612e-05	growth arrest and DNA damage-inducible protein GADD45 gamma [Paralichthys olivaceus]	ko05200//Pathways in cancer;ko04010//MAPK signaling pathway;ko05224//Breast cancer;ko05226//Gastric cancer;ko04068//FoxO signaling pathway;ko05225//Hepatocellular carcinoma;ko04218//Cellular senescence;ko04210//Apoptosis;ko04110//Cell cycle;ko05222//Small cell lung cancer;ko05210//Colorectal cancer;ko05212//Pancreatic cancer;ko05220//Chronic myeloid leukemia;ko05218//Melanoma;ko05214//Glioma;ko05…	-	-	GO:0007049//cell cycle;GO:0050896//response to stimulus
ncbi_109643926	gli2	0.96	0.06	0.54	0.68	4.45	2.56	2.54	6.18	0.56	3.9325	2.81195	8.5698e-05	0.000596546	zinc finger protein GLI2-like, partial [Paralichthys olivaceus]	ko05200//Pathways in cancer;ko04390//Hippo signaling pathway;ko05217//Basal cell carcinoma;ko04340//Hedgehog signaling pathway	-	GO:0043169//cation binding	GO:0003002//regionalization;GO:0007418//ventral midline development;GO:0009653//anatomical structure morphogenesis;GO:0061351//neural precursor cell proliferation
ncbi_109629566	gli3	2.51	2.27	2.49	1.32	6.69	5.97	5.66	6.86	2.1475	6.295	1.55155	1.58215e-07	2.65119e-06	transcriptional activator GLI3-like [Paralichthys olivaceus]	ko05200//Pathways in cancer;ko04024//cAMP signaling pathway;ko05217//Basal cell carcinoma;ko04340//Hedgehog signaling pathway	-	-	-
ncbi_109636384	gna11	3.48	3.22	4.59	3.04	13.35	12.26	9.07	10.96	3.5825	11.41	1.67126	3.31584e-11	1.52393e-09	guanine nucleotide-binding protein subunit alpha-11-like isoform X1 [Paralichthys olivaceus]	ko05200//Pathways in cancer;ko04020//Calcium signaling pathway;ko04015//Rap1 signaling pathway;ko05163//Human cytomegalovirus infection;ko04022//cGMP - PKG signaling pathway;ko04261//Adrenergic signaling in cardiomyocytes;ko04921//Oxytocin signaling pathway;ko04934//Cushing syndrome;ko05010//Alzheimer disease;ko05016//Huntington disease;ko04270//Vascular smooth muscle contraction;ko04611//Platele…	-	-	-
ncbi_109638638	gnai2	6.21	4.06	3.88	11.8	1.8	1.07	2.29	1.91	6.4875	1.7675	-1.87595	1.11782e-06	1.45767e-05	guanine nucleotide-binding protein G(i) subunit alpha-2 [Paralichthys olivaceus]	ko05200//Pathways in cancer;ko04024//cAMP signaling pathway;ko04015//Rap1 signaling pathway;ko05163//Human cytomegalovirus infection;ko04022//cGMP - PKG signaling pathway;ko04261//Adrenergic signaling in cardiomyocytes;ko04921//Oxytocin signaling pathway;ko04934//Cushing syndrome;ko04062//Chemokine signaling pathway;ko04670//Leukocyte transendothelial migration;ko04611//Platelet activation;ko0407…	-	-	-
ncbi_109640284	gstt3	30.09	24.87	39.97	38.48	22.97	10.26	15.29	9.21	33.3525	14.4325	-1.20847	2.37197e-06	2.79899e-05	glutathione S-transferase theta-3-like [Paralichthys olivaceus]	ko05200//Pathways in cancer;ko05225//Hepatocellular carcinoma;ko05418//Fluid shear stress and atherosclerosis;ko05215//Prostate cancer;ko04212//Longevity regulating pathway - worm;ko01524//Platinum drug resistance;ko00983//Drug metabolism - other enzymes;ko00480//Glutathione metabolism;ko05204//Chemical carcinogenesis;ko00980//Metabolism of xenobiotics by cytochrome P450;ko00982//Drug metabolism …	-	-	-
ncbi_109625275	hes1	7.16	5.09	7.57	9.38	27.07	19.71	25.78	29.34	7.3	25.475	1.80311	6.3895e-07	9.00988e-06	transcription factor HES-1 [Paralichthys olivaceus]	ko05200//Pathways in cancer;ko05165//Human papillomavirus infection;ko05224//Breast cancer;ko04330//Notch signaling pathway;ko03460//Fanconi anemia pathway;ko04950//Maturity onset diabetes of the young	GO:0043231//intracellular membrane-bounded organelle	GO:0003676//nucleic acid binding;GO:0005515//protein binding	GO:0003002//regionalization;GO:0007166//cell surface receptor signaling pathway;GO:0010468//regulation of gene expression;GO:0034645//cellular macromolecule biosynthetic process;GO:0050767//regulation of neurogenesis
ncbi_109643311	hes4-b	6.33	4.69	5.82	2.63	11.41	10.14	11.53	9.39	4.8675	10.6175	1.12519	0.00375465	0.0143451	transcription factor HES-4-B-like isoform X1 [Paralichthys olivaceus]	ko05200//Pathways in cancer;ko05165//Human papillomavirus infection;ko05224//Breast cancer;ko04330//Notch signaling pathway;ko03460//Fanconi anemia pathway;ko04950//Maturity onset diabetes of the young	GO:0043231//intracellular membrane-bounded organelle	GO:0003676//nucleic acid binding;GO:0005515//protein binding	GO:0010468//regulation of gene expression;GO:0010721//negative regulation of cell development;GO:0034645//cellular macromolecule biosynthetic process
ncbi_109624365	hgf	2.74	1.63	4.6	7.89	0.95	0.11	0.91	0.18	4.215	0.5375	-2.9712	1.1622e-06	1.50309e-05	hepatocyte growth factor [Paralichthys olivaceus]	ko05200//Pathways in cancer;ko04151//PI3K-Akt signaling pathway;ko04010//MAPK signaling pathway;ko04510//Focal adhesion;ko05205//Proteoglycans in cancer;ko04015//Rap1 signaling pathway;ko04014//Ras signaling pathway;ko05226//Gastric cancer;ko05225//Hepatocellular carcinoma;ko01521//EGFR tyrosine kinase inhibitor resistance;ko05218//Melanoma;ko05211//Renal cell carcinoma;ko05144//Malaria	-	-	-
ncbi_109627701	hmox	26.38	36.08	27.12	26.65	9.62	6.93	7.9	24.67	29.0575	12.28	-1.2426	0.000299617	0.00171666	heme oxygenase-like [Paralichthys olivaceus]	ko01100//Metabolic pathways;ko05200//Pathways in cancer;ko05206//MicroRNAs in cancer;ko05225//Hepatocellular carcinoma;ko05418//Fluid shear stress and atherosclerosis;ko04066//HIF-1 signaling pathway;ko00860//Porphyrin and chlorophyll metabolism;ko04216//Ferroptosis;ko04978//Mineral absorption	-	-	-
ncbi_109632514	hsp90a.1	65.84	14.08	45.09	25.88	1.4	0.76	3.75	11.12	37.7225	4.2575	-3.14735	2.54893e-06	2.96331e-05	heat shock protein HSP 90-alpha 1 [Paralichthys olivaceus]	ko05200//Pathways in cancer;ko04151//PI3K-Akt signaling pathway;ko04141//Protein processing in endoplasmic reticulum;ko05418//Fluid shear stress and atherosclerosis;ko04915//Estrogen signaling pathway;ko05215//Prostate cancer;ko04217//Necroptosis;ko04621//NOD-like receptor signaling pathway;ko04914//Progesterone-mediated oocyte maturation;ko04659//Th17 cell differentiation;ko04657//IL-17 signalin…	GO:0031674//I band	GO:0005515//protein binding	GO:0007015//actin filament organization;GO:0044267//cellular protein metabolic process;GO:0050896//response to stimulus;GO:0071688//striated muscle myosin thick filament assembly
ncbi_109624371	hsp90b1	60.75	90.21	91.61	46.67	219.75	117.89	146.5	143.58	72.31	156.93	1.11785	0.00585318	0.0206638	endoplasmin [Paralichthys olivaceus]	ko05200//Pathways in cancer;ko04151//PI3K-Akt signaling pathway;ko04141//Protein processing in endoplasmic reticulum;ko05418//Fluid shear stress and atherosclerosis;ko04915//Estrogen signaling pathway;ko05215//Prostate cancer;ko04918//Thyroid hormone synthesis;ko04657//IL-17 signaling pathway	-	GO:0005515//protein binding	GO:0044267//cellular protein metabolic process;GO:0044707//single-multicellular organism process;GO:0050896//response to stimulus
ncbi_109637327	ifnar2	2.35	2.15	1.24	1.99	4.61	8.07	6.44	8.42	1.9325	6.885	1.83299	3.16465e-05	0.000252898	interferon alpha/beta receptor 2-like [Paralichthys olivaceus]	ko05200//Pathways in cancer;ko04151//PI3K-Akt signaling pathway;ko05165//Human papillomavirus infection;ko04060//Cytokine-cytokine receptor interaction;ko05167//Kaposi sarcoma-associated herpesvirus infection;ko05160//Hepatitis C;ko05164//Influenza A;ko05168//Herpes simplex infection;ko04630//Jak-STAT signaling pathway;ko04380//Osteoclast differentiation;ko05162//Measles;ko04217//Necroptosis;ko04…	-	-	-
ncbi_109642382	il13ra	44	28.36	52.01	105.35	11.55	15.67	19.45	9.26	57.43	13.9825	-2.03818	9.49111e-08	1.69012e-06	interleukin-13 receptor subunit alpha-1-like [Paralichthys olivaceus]	ko05200//Pathways in cancer;ko04060//Cytokine-cytokine receptor interaction;ko04630//Jak-STAT signaling pathway	-	-	-
ncbi_109635689	Il2rg	15.29	12.73	22.66	29.03	11.41	1.58	8.12	3.75	19.9275	6.215	-1.68093	0.000130799	0.000853541	cytokine receptor common subunit gamma-like [Paralichthys olivaceus]	ko05200//Pathways in cancer;ko04151//PI3K-Akt signaling pathway;ko04144//Endocytosis;ko05166//HTLV-I infection;ko04060//Cytokine-cytokine receptor interaction;ko04630//Jak-STAT signaling pathway;ko05162//Measles;ko04659//Th17 cell differentiation;ko04658//Th1 and Th2 cell differentiation;ko05321//Inflammatiory bowel disease (IBD);ko05340//Primary immunodeficiency	-	-	-
ncbi_109643155	il6r	61.35	46.8	117.66	130.09	54.46	33.79	36.95	40.49	88.975	41.4225	-1.10299	9.07514e-05	0.000624357	interleukin-6 receptor subunit beta [Paralichthys olivaceus]	ko05200//Pathways in cancer;ko05203//Viral carcinogenesis;ko04060//Cytokine-cytokine receptor interaction;ko05167//Kaposi sarcoma-associated herpesvirus infection;ko04630//Jak-STAT signaling pathway;ko04550//Signaling pathways regulating pluripotency of stem cells;ko04659//Th17 cell differentiation	-	-	-
ncbi_109642955	itga6	169.79	117.59	88.62	47.86	35.3	26.05	61.29	19.08	105.965	35.43	-1.58054	1.51323e-05	0.000135244	integrin alpha-6-like isoform X1 [Paralichthys olivaceus]	ko05200//Pathways in cancer;ko04151//PI3K-Akt signaling pathway;ko05165//Human papillomavirus infection;ko04810//Regulation of actin cytoskeleton;ko04510//Focal adhesion;ko04514//Cell adhesion molecules (CAMs);ko05414//Dilated cardiomyopathy (DCM);ko05410//Hypertrophic cardiomyopathy (HCM);ko05222//Small cell lung cancer;ko05145//Toxoplasmosis;ko04512//ECM-receptor interaction;ko05412//Arrhythmog…	GO:0016021//integral component of membrane	-	-
ncbi_109642600	jag1a	0.33	0.25	0.68	0.61	0.18	0.16	0.25	0.07	0.4675	0.165	-1.5025	0.00443096	0.0164673	protein jagged-1a-like [Paralichthys olivaceus]	ko05200//Pathways in cancer;ko05165//Human papillomavirus infection;ko05224//Breast cancer;ko04371//Apelin signaling pathway;ko01522//Endocrine resistance;ko04668//TNF signaling pathway;ko04658//Th1 and Th2 cell differentiation;ko04330//Notch signaling pathway	GO:0016020//membrane	GO:0005488//binding	GO:0007154//cell communication;GO:0035270//endocrine system development
ncbi_109645635	jag2	9.87	9.18	12.05	20.14	5.01	1.59	5.03	3.02	12.81	3.6625	-1.80637	5.02505e-07	7.2998e-06	protein jagged-2-like [Paralichthys olivaceus]	ko05200//Pathways in cancer;ko05165//Human papillomavirus infection;ko05224//Breast cancer;ko04371//Apelin signaling pathway;ko01522//Endocrine resistance;ko04668//TNF signaling pathway;ko04658//Th1 and Th2 cell differentiation;ko04330//Notch signaling pathway	-	-	GO:0044763//single-organism cellular process;GO:0048513//animal organ development
ncbi_109643127	kitlg	47.15	29.45	30.96	32.28	14.26	12.06	18.49	10.28	34.96	13.7725	-1.34391	3.41459e-10	1.198e-08	kit ligand, partial [Paralichthys olivaceus]	ko05200//Pathways in cancer;ko04151//PI3K-Akt signaling pathway;ko04010//MAPK signaling pathway;ko04015//Rap1 signaling pathway;ko04014//Ras signaling pathway;ko04072//Phospholipase D signaling pathway;ko04916//Melanogenesis;ko04640//Hematopoietic cell lineage	-	-	GO:0022610//biological adhesion;GO:0050931//pigment cell differentiation
ncbi_109640356	lama3	38.13	19.9	43.29	50.47	14.58	8.36	17.77	11.09	37.9475	12.95	-1.55105	1.49748e-07	2.52136e-06	laminin subunit alpha-3-like [Paralichthys olivaceus]	ko01100//Metabolic pathways;ko05200//Pathways in cancer;ko04151//PI3K-Akt signaling pathway;ko05165//Human papillomavirus infection;ko04510//Focal adhesion;ko05222//Small cell lung cancer;ko05145//Toxoplasmosis;ko05146//Amoebiasis;ko04512//ECM-receptor interaction	GO:0043256//laminin complex	-	GO:0007155//cell adhesion;GO:0016477//cell migration;GO:2000026//regulation of multicellular organismal development
ncbi_109630868	lamb2	0.64	0.47	0.38	0.07	2.02	0.75	1.24	1.64	0.39	1.4125	1.8567	0.00441645	0.0164212	laminin subunit beta-2-like [Paralichthys olivaceus]	ko05200//Pathways in cancer;ko04151//PI3K-Akt signaling pathway;ko05165//Human papillomavirus infection;ko04510//Focal adhesion;ko05222//Small cell lung cancer;ko05145//Toxoplasmosis;ko05146//Amoebiasis;ko04512//ECM-receptor interaction	-	-	-
ncbi_109640341	lamb3	107.88	56.04	87.03	119.02	20.88	29.92	33.61	11.64	92.4925	24.0125	-1.94555	3.24402e-09	8.59383e-08	laminin subunit beta-3 [Paralichthys olivaceus]	ko05200//Pathways in cancer;ko04151//PI3K-Akt signaling pathway;ko05165//Human papillomavirus infection;ko04510//Focal adhesion;ko05222//Small cell lung cancer;ko05145//Toxoplasmosis;ko05146//Amoebiasis;ko04512//ECM-receptor interaction	-	-	-
ncbi_109647141	lamc2	241.65	70.39	136.9	281.38	28.17	67.46	78.93	32.82	182.58	51.845	-1.81625	1.56458e-05	0.000139305	laminin subunit gamma-2-like [Paralichthys olivaceus]	ko05200//Pathways in cancer;ko04151//PI3K-Akt signaling pathway;ko05165//Human papillomavirus infection;ko04510//Focal adhesion;ko05222//Small cell lung cancer;ko05145//Toxoplasmosis;ko05146//Amoebiasis;ko04512//ECM-receptor interaction	-	-	-
ncbi_109626500	lamc3	1.4	2.22	2.09	1.56	25.52	7.66	17.9	17.48	1.8175	17.14	3.23734	1.96395e-15	2.32684e-13	laminin subunit gamma-3 [Paralichthys olivaceus]	ko05200//Pathways in cancer;ko04151//PI3K-Akt signaling pathway;ko05165//Human papillomavirus infection;ko04510//Focal adhesion;ko05222//Small cell lung cancer;ko05145//Toxoplasmosis;ko05146//Amoebiasis;ko04512//ECM-receptor interaction	-	-	-
ncbi_109638362	lef1	3.17	3.12	4.33	3.21	17.02	10.14	9.75	15.32	3.4575	13.0575	1.91708	4.16047e-09	1.05361e-07	lymphoid enhancer-binding factor 1 isoform X1 [Paralichthys olivaceus]	ko05200//Pathways in cancer;ko05224//Breast cancer;ko05226//Gastric cancer;ko04310//Wnt signaling pathway;ko04934//Cushing syndrome;ko05225//Hepatocellular carcinoma;ko04390//Hippo signaling pathway;ko04520//Adherens junction;ko04916//Melanogenesis;ko05215//Prostate cancer;ko05210//Colorectal cancer;ko05412//Arrhythmogenic right ventricular cardiomyopathy (ARVC);ko05213//Endometrial cancer;ko0521…	-	-	-
ncbi_109646242	lpar1	2.52	2.39	6.91	3.05	18.08	8.41	8.52	11.61	3.7175	11.655	1.64854	0.00208824	0.00873105	lysophosphatidic acid receptor 1, partial [Paralichthys olivaceus]	ko05200//Pathways in cancer;ko04151//PI3K-Akt signaling pathway;ko04080//Neuroactive ligand-receptor interaction;ko04810//Regulation of actin cytoskeleton;ko04015//Rap1 signaling pathway;ko04072//Phospholipase D signaling pathway;ko04540//Gap junction	GO:0031224//intrinsic component of membrane	GO:0045125//bioactive lipid receptor activity	GO:0007166//cell surface receptor signaling pathway;GO:0009653//anatomical structure morphogenesis
ncbi_109642322	lpar2	20.29	13.69	25.34	12.42	7.22	6.81	9.2	3.38	17.935	6.6525	-1.43081	2.0159e-07	3.26435e-06	lysophosphatidic acid receptor 2-like [Paralichthys olivaceus]	ko05200//Pathways in cancer;ko04151//PI3K-Akt signaling pathway;ko04080//Neuroactive ligand-receptor interaction;ko04810//Regulation of actin cytoskeleton;ko04015//Rap1 signaling pathway;ko04072//Phospholipase D signaling pathway;ko04540//Gap junction	GO:0031224//intrinsic component of membrane	GO:0045125//bioactive lipid receptor activity	GO:0007166//cell surface receptor signaling pathway
ncbi_109630081	lpar4	6.29	5.2	3.23	3.59	1.18	0.95	1.52	3.38	4.5775	1.7575	-1.38104	0.00025437	0.00149186	lysophosphatidic acid receptor 4 [Paralichthys olivaceus]	ko05200//Pathways in cancer;ko04151//PI3K-Akt signaling pathway;ko04080//Neuroactive ligand-receptor interaction;ko04810//Regulation of actin cytoskeleton;ko04015//Rap1 signaling pathway;ko04072//Phospholipase D signaling pathway	GO:0031224//intrinsic component of membrane	GO:0004888//transmembrane signaling receptor activity	GO:0007166//cell surface receptor signaling pathway
ncbi_109640720	lrp5	1.21	2.27	3.69	1.2	9.78	4.73	6.57	4.02	2.0925	6.275	1.58439	0.00326194	0.0127554	low-density lipoprotein receptor-related protein 5-like [Paralichthys olivaceus]	ko05200//Pathways in cancer;ko05224//Breast cancer;ko05226//Gastric cancer;ko04310//Wnt signaling pathway;ko05225//Hepatocellular carcinoma;ko04150//mTOR signaling pathway;ko04928//Parathyroid hormone synthesis, secretion and action	-	-	-
ncbi_109627792	max	16.19	11.77	13.48	9.68	30.45	32.64	30.08	29.82	12.78	30.7475	1.26658	1.62961e-06	2.01476e-05	protein max-like isoform X1 [Paralichthys olivaceus]	ko05200//Pathways in cancer;ko04010//MAPK signaling pathway;ko05222//Small cell lung cancer;ko05202//Transcriptional misregulation in cancers	-	-	-
ncbi_109646575	mcm6	2.08	6.72	2.7	0.4	12.76	15.86	14.38	7.78	2.975	12.695	2.0933	0.00416962	0.0156266	DNA replication licensing factor MCM6 [Paralichthys olivaceus]	ko04110//Cell cycle;ko03030//DNA replication	GO:0043231//intracellular membrane-bounded organelle;GO:0043234//protein complex	GO:0003676//nucleic acid binding;GO:0004386//helicase activity;GO:0032550//purine ribonucleoside binding	GO:0006259//DNA metabolic process;GO:0032392//DNA geometric change
ncbi_109643735	mdm2	24.09	20.43	55.79	36.6	9.79	7.54	7.4	14.71	34.2275	9.86	-1.7955	4.35533e-08	8.51455e-07	E3 ubiquitin-protein ligase Mdm2 isoform X1 [Paralichthys olivaceus]	ko05200//Pathways in cancer;ko04151//PI3K-Akt signaling pathway;ko05165//Human papillomavirus infection;ko04144//Endocytosis;ko05205//Proteoglycans in cancer;ko05163//Human cytomegalovirus infection;ko05206//MicroRNAs in cancer;ko05169//Epstein-Barr virus infection;ko05203//Viral carcinogenesis;ko04068//FoxO signaling pathway;ko04218//Cellular senescence;ko04120//Ubiquitin mediated proteolysis;ko…	-	-	-
ncbi_109636935	mgst3	63.77	84.31	62.44	51.92	166.12	259.9	219.2	114.27	65.61	189.873	1.53304	9.37946e-05	0.000643035	microsomal glutathione S-transferase 3 [Paralichthys olivaceus]	ko05200//Pathways in cancer;ko05225//Hepatocellular carcinoma;ko05418//Fluid shear stress and atherosclerosis;ko05215//Prostate cancer;ko04212//Longevity regulating pathway - worm;ko01524//Platinum drug resistance;ko00983//Drug metabolism - other enzymes;ko00480//Glutathione metabolism;ko05204//Chemical carcinogenesis;ko00980//Metabolism of xenobiotics by cytochrome P450;ko00982//Drug metabolism …	-	GO:0003824//catalytic activity	-
ncbi_109629020	mitf	4.47	1.26	3.93	1.09	0.76	0.29	0.44	0.76	2.6875	0.5625	-2.25634	4.19667e-06	4.50363e-05	microphthalmia-associated transcription factor-like isoform X1 [Paralichthys olivaceus]	ko05200//Pathways in cancer;ko04916//Melanogenesis;ko04380//Osteoclast differentiation;ko05218//Melanoma;ko05202//Transcriptional misregulation in cancers;ko04137//Mitophagy - animal	-	GO:0005515//protein binding	GO:0006355//regulation of transcription, DNA-templated;GO:0050931//pigment cell differentiation
ncbi_109629751	mlh1	2.19	1.13	1.51	0.43	3.75	5.15	3.61	3.98	1.315	4.1225	1.64846	0.00162086	0.00708211	DNA mismatch repair protein Mlh1 [Paralichthys olivaceus]	ko05200//Pathways in cancer;ko05226//Gastric cancer;ko05210//Colorectal cancer;ko05213//Endometrial cancer;ko01524//Platinum drug resistance;ko03460//Fanconi anemia pathway;ko03430//Mismatch repair	GO:0043234//protein complex	GO:0003690//double-stranded DNA binding	GO:0006281//DNA repair;GO:0007127//meiosis I;GO:0022607//cellular component assembly;GO:0048232//male gamete generation;GO:0051311//meiotic metaphase plate congression
ncbi_109626938	msh2	1.24	1.53	1.36	1.29	4.13	7.96	5.18	3.27	1.355	5.135	1.92207	0.000789556	0.00385411	DNA mismatch repair protein Msh2-like [Paralichthys olivaceus]	ko05200//Pathways in cancer;ko05210//Colorectal cancer;ko01524//Platinum drug resistance;ko03430//Mismatch repair	GO:0032300//mismatch repair complex	GO:0030983//mismatched DNA binding	GO:0006281//DNA repair;GO:0051276//chromosome organization
ncbi_109636975	msh3	1.42	2.54	2.62	1.62	4.83	5.81	3.96	6.33	2.05	5.2325	1.35188	0.000737143	0.00364353	DNA mismatch repair protein Msh3 [Paralichthys olivaceus]	ko05200//Pathways in cancer;ko05210//Colorectal cancer;ko01524//Platinum drug resistance;ko03430//Mismatch repair	-	GO:0003690//double-stranded DNA binding;GO:0032550//purine ribonucleoside binding	GO:0006281//DNA repair
ncbi_109630582	mtor	1.02	2.05	2.63	1.16	8.47	4.96	4.2	6.45	1.715	6.02	1.81155	4.59119e-05	0.000347724	serine/threonine-protein kinase mTOR [Paralichthys olivaceus]	ko05200//Pathways in cancer;ko04151//PI3K-Akt signaling pathway;ko05165//Human papillomavirus infection;ko05205//Proteoglycans in cancer;ko05163//Human cytomegalovirus infection;ko04714//Thermogenesis;ko05224//Breast cancer;ko04072//Phospholipase D signaling pathway;ko05206//MicroRNAs in cancer;ko05226//Gastric cancer;ko05225//Hepatocellular carcinoma;ko04910//Insulin signaling pathway;ko05167//K…	-	GO:0016772//transferase activity, transferring phosphorus-containing groups;GO:0032550//purine ribonucleoside binding	GO:0006796//phosphate-containing compound metabolic process
ncbi_109642921	myc	35.53	17.4	41.72	67.47	18.64	14.92	16.23	16.6	40.53	16.5975	-1.28802	2.79616e-05	0.00022772	transcriptional regulator Myc-2-like [Paralichthys olivaceus]	ko05200//Pathways in cancer;ko04151//PI3K-Akt signaling pathway;ko04010//MAPK signaling pathway;ko05205//Proteoglycans in cancer;ko05166//HTLV-I infection;ko05163//Human cytomegalovirus infection;ko05224//Breast cancer;ko05206//MicroRNAs in cancer;ko05169//Epstein-Barr virus infection;ko05226//Gastric cancer;ko04310//Wnt signaling pathway;ko05225//Hepatocellular carcinoma;ko05167//Kaposi sarcoma-…	GO:0043231//intracellular membrane-bounded organelle	GO:0005515//protein binding	GO:0010468//regulation of gene expression;GO:0014031//mesenchymal cell development
ncbi_109636989	notch1a	7.86	6.38	18.04	14.77	4.49	0.35	3.05	1.56	11.7625	2.3625	-2.31581	1.26697e-05	0.000116186	neurogenic locus notch homolog protein 1-like [Paralichthys olivaceus]	ko05200//Pathways in cancer;ko05165//Human papillomavirus infection;ko05224//Breast cancer;ko05206//MicroRNAs in cancer;ko04919//Thyroid hormone signaling pathway;ko01522//Endocrine resistance;ko04658//Th1 and Th2 cell differentiation;ko04330//Notch signaling pathway;ko04320//Dorso-ventral axis formation;ko05020//Prion diseases	-	-	GO:0044763//single-organism cellular process;GO:0048731//system development;GO:0050789//regulation of biological process
ncbi_109634656	osa	4.08	3.75	5.69	1.75	18.19	11.61	12.65	13.51	3.8175	13.99	1.8737	5.22924e-05	0.000388678	trithorax group protein osa-like isoform X1 [Paralichthys olivaceus]	ko05200//Pathways in cancer;ko04310//Wnt signaling pathway;ko05220//Chronic myeloid leukemia;ko04330//Notch signaling pathway	-	-	-
ncbi_109625664	pdgfra	22.97	12.57	29.17	7.43	9.84	2.27	10.71	10.56	18.035	8.345	-1.11182	0.00586158	0.0206853	platelet-derived growth factor receptor alpha [Paralichthys olivaceus]	ko05200//Pathways in cancer;ko04151//PI3K-Akt signaling pathway;ko05165//Human papillomavirus infection;ko04010//MAPK signaling pathway;ko04810//Regulation of actin cytoskeleton;ko04510//Focal adhesion;ko04020//Calcium signaling pathway;ko04015//Rap1 signaling pathway;ko05166//HTLV-I infection;ko04014//Ras signaling pathway;ko04072//Phospholipase D signaling pathway;ko05206//MicroRNAs in cancer;k…	GO:0031224//intrinsic component of membrane	GO:0005017//platelet-derived growth factor-activated receptor activity;GO:0032550//purine ribonucleoside binding	GO:0006468//protein phosphorylation;GO:0042221//response to chemical;GO:0044707//single-multicellular organism process;GO:0048008//platelet-derived growth factor receptor signaling pathway
ncbi_109626437	pdgfrb	68.72	22.32	61.21	80.75	15.27	8.39	12.87	9.8	58.25	11.5825	-2.33031	2.53193e-11	1.18915e-09	platelet-derived growth factor receptor beta [Paralichthys olivaceus]	ko05200//Pathways in cancer;ko04151//PI3K-Akt signaling pathway;ko05165//Human papillomavirus infection;ko04010//MAPK signaling pathway;ko04810//Regulation of actin cytoskeleton;ko04510//Focal adhesion;ko04020//Calcium signaling pathway;ko04015//Rap1 signaling pathway;ko05166//HTLV-I infection;ko04014//Ras signaling pathway;ko04072//Phospholipase D signaling pathway;ko05206//MicroRNAs in cancer;k…	GO:0031224//intrinsic component of membrane	GO:0005017//platelet-derived growth factor-activated receptor activity;GO:0032550//purine ribonucleoside binding	GO:0001568//blood vessel development;GO:0006468//protein phosphorylation;GO:0048008//platelet-derived growth factor receptor signaling pathway;GO:0048646//anatomical structure formation involved in morphogenesis
ncbi_109634061	phb	163.87	109.55	114.95	111.53	53.44	64.13	51.25	50.48	124.975	54.825	-1.18873	4.4588e-13	3.17599e-11	prohibitin isoform X1 [Paralichthys olivaceus]	ko05200//Pathways in cancer	-	-	-
ncbi_109625846	phb2	144.3	91.04	95.41	118.42	51.95	63.05	54.97	47.65	112.293	54.405	-1.04545	4.94902e-09	1.22438e-07	prohibitin-2 isoform X1 [Paralichthys olivaceus]	ko05200//Pathways in cancer	-	-	-
ncbi_109642929	pik3ca	0.74	0.33	0.66	0.97	0.26	0.09	0.36	0.28	0.675	0.2475	-1.44746	0.00118488	0.00542326	phosphatidylinositol 4,5-bisphosphate 3-kinase catalytic subunit alpha isoform-like, partial [Paralichthys olivaceus]	ko01100//Metabolic pathways;ko05200//Pathways in cancer;ko04151//PI3K-Akt signaling pathway;ko05165//Human papillomavirus infection;ko04810//Regulation of actin cytoskeleton;ko04510//Focal adhesion;ko04024//cAMP signaling pathway;ko05205//Proteoglycans in cancer;ko04015//Rap1 signaling pathway;ko05166//HTLV-I infection;ko05163//Human cytomegalovirus infection;ko04014//Ras signaling pathway;ko0522…	-	GO:0016772//transferase activity, transferring phosphorus-containing groups;GO:0032550//purine ribonucleoside binding	GO:0046488//phosphatidylinositol metabolic process;GO:0048017//inositol lipid-mediated signaling
ncbi_109626360	pik3r1	14.11	14.03	8.78	8	34.84	28.83	29.91	39.79	11.23	33.3425	1.57	1.31388e-06	1.67535e-05	phosphatidylinositol 3-kinase regulatory subunit alpha isoform X1 [Paralichthys olivaceus]	ko05200//Pathways in cancer;ko04151//PI3K-Akt signaling pathway;ko05165//Human papillomavirus infection;ko04810//Regulation of actin cytoskeleton;ko04510//Focal adhesion;ko04024//cAMP signaling pathway;ko05205//Proteoglycans in cancer;ko04015//Rap1 signaling pathway;ko05166//HTLV-I infection;ko05163//Human cytomegalovirus infection;ko04014//Ras signaling pathway;ko05224//Breast cancer;ko04072//Ph…	GO:0019898//extrinsic component of membrane	GO:0019207//kinase regulator activity	GO:0043550//regulation of lipid kinase activity
ncbi_109638609	pik3r2	0.57	0.7	1.45	0.59	8.88	3.81	3.52	5.36	0.8275	5.3925	2.70412	3.32849e-09	8.75464e-08	phosphatidylinositol 3-kinase regulatory subunit beta-like [Paralichthys olivaceus]	ko05200//Pathways in cancer;ko04151//PI3K-Akt signaling pathway;ko05165//Human papillomavirus infection;ko04810//Regulation of actin cytoskeleton;ko04510//Focal adhesion;ko04024//cAMP signaling pathway;ko05205//Proteoglycans in cancer;ko04015//Rap1 signaling pathway;ko05166//HTLV-I infection;ko05163//Human cytomegalovirus infection;ko04014//Ras signaling pathway;ko05224//Breast cancer;ko04072//Ph…	GO:0019898//extrinsic component of membrane	GO:0019207//kinase regulator activity	GO:0043550//regulation of lipid kinase activity
ncbi_109642569	pik3r3	2.63	4.02	6.77	3.89	12.81	13.2	10.25	11.57	4.3275	11.9575	1.46631	0.00013154	0.000856479	phosphatidylinositol 3-kinase regulatory subunit gamma [Paralichthys olivaceus]	ko05200//Pathways in cancer;ko04151//PI3K-Akt signaling pathway;ko05165//Human papillomavirus infection;ko04810//Regulation of actin cytoskeleton;ko04510//Focal adhesion;ko04024//cAMP signaling pathway;ko05205//Proteoglycans in cancer;ko04015//Rap1 signaling pathway;ko05166//HTLV-I infection;ko05163//Human cytomegalovirus infection;ko04014//Ras signaling pathway;ko05224//Breast cancer;ko04072//Ph…	-	-	-
ncbi_109630929	pim1	88.74	76.13	67.96	79.73	33.6	29.43	52.46	17.82	78.14	33.3275	-1.22935	1.60065e-06	1.98277e-05	serine/threonine-protein kinase pim-1-like [Paralichthys olivaceus]	ko05200//Pathways in cancer;ko05206//MicroRNAs in cancer;ko04630//Jak-STAT signaling pathway;ko04933//AGE-RAGE signaling pathway in diabetic complications;ko05221//Acute myeloid leukemia	-	GO:0004672//protein kinase activity;GO:0032550//purine ribonucleoside binding	GO:0006464//cellular protein modification process;GO:0007632//visual behavior;GO:0043010//camera-type eye development
ncbi_109632378	plcb4	0.54	0.51	0.58	0.13	3.41	2.06	2.59	2.62	0.44	2.67	2.60126	1.9257e-08	4.18454e-07	1-phosphatidylinositol 4,5-bisphosphate phosphodiesterase beta-4 isoform X1 [Paralichthys olivaceus]	ko01100//Metabolic pathways;ko05200//Pathways in cancer;ko04020//Calcium signaling pathway;ko04015//Rap1 signaling pathway;ko05163//Human cytomegalovirus infection;ko04022//cGMP - PKG signaling pathway;ko04261//Adrenergic signaling in cardiomyocytes;ko04072//Phospholipase D signaling pathway;ko04921//Oxytocin signaling pathway;ko04310//Wnt signaling pathway;ko04934//Cushing syndrome;ko04062//Chem…	-	GO:0042578//phosphoric ester hydrolase activity;GO:0046872//metal ion binding;GO:0060089//molecular transducer activity	GO:0006629//lipid metabolic process;GO:0007165//signal transduction
ncbi_109644530	plcg1	3.84	5.08	7.58	6.51	17.92	12.57	10.05	11.73	5.7525	13.0675	1.18372	0.00556071	0.0198223	1-phosphatidylinositol 4,5-bisphosphate phosphodiesterase gamma-1-like [Paralichthys olivaceus]	ko01100//Metabolic pathways;ko05200//Pathways in cancer;ko05205//Proteoglycans in cancer;ko04020//Calcium signaling pathway;ko04015//Rap1 signaling pathway;ko04014//Ras signaling pathway;ko04072//Phospholipase D signaling pathway;ko05206//MicroRNAs in cancer;ko05169//Epstein-Barr virus infection;ko05225//Hepatocellular carcinoma;ko05167//Kaposi sarcoma-associated herpesvirus infection;ko04670//Le…	-	GO:0042578//phosphoric ester hydrolase activity;GO:0046872//metal ion binding;GO:0060089//molecular transducer activity	GO:0006644//phospholipid metabolic process;GO:0007165//signal transduction
ncbi_109645782	plk1	0.72	0.49	1.68	0.7	3.8	6.11	4.32	1.87	0.8975	4.025	2.165	0.000229614	0.00136673	serine/threonine-protein kinase PLK1-like, partial [Paralichthys olivaceus]	ko04068//FoxO signaling pathway;ko04114//Oocyte meiosis;ko04110//Cell cycle;ko04914//Progesterone-mediated oocyte maturation	-	-	-
ncbi_109630854	porcn	2.67	2.98	2.19	1.32	11.86	13.11	8.89	11.13	2.29	11.2475	2.29618	8.58976e-12	4.55103e-10	protein-serine O-palmitoleoyltransferase porcupine-like [Paralichthys olivaceus]	ko04310//Wnt signaling pathway	GO:0031224//intrinsic component of membrane	-	-
ncbi_109635570	pparg	6.43	6.83	4.81	6.39	1.81	2.13	2.21	1.03	6.115	1.795	-1.76837	1.5601e-11	7.74368e-10	peroxisome proliferator-activated receptor gamma [Paralichthys olivaceus]	ko05200//Pathways in cancer;ko04714//Thermogenesis;ko05016//Huntington disease;ko04152//AMPK signaling pathway;ko04211//Longevity regulating pathway - mammal;ko04380//Osteoclast differentiation;ko05202//Transcriptional misregulation in cancers;ko03320//PPAR signaling pathway;ko05216//Thyroid cancer	GO:0043231//intracellular membrane-bounded organelle	GO:0000981//RNA polymerase II transcription factor activity, sequence-specific DNA binding;GO:0003677//DNA binding;GO:0038023//signaling receptor activity;GO:0046914//transition metal ion binding	GO:0009755//hormone-mediated signaling pathway;GO:0010468//regulation of gene expression;GO:0034645//cellular macromolecule biosynthetic process;GO:0055090//acylglycerol homeostasis
ncbi_109639494	prkcb	0.19	0.27	0.19	0.08	0.85	1.55	0.79	0.41	0.1825	0.9	2.30203	0.000110613	0.000738999	protein kinase C beta type-like [Paralichthys olivaceus]	ko05200//Pathways in cancer;ko04010//MAPK signaling pathway;ko04510//Focal adhesion;ko05205//Proteoglycans in cancer;ko04020//Calcium signaling pathway;ko04015//Rap1 signaling pathway;ko05163//Human cytomegalovirus infection;ko04014//Ras signaling pathway;ko04921//Oxytocin signaling pathway;ko05206//MicroRNAs in cancer;ko04310//Wnt signaling pathway;ko04062//Chemokine signaling pathway;ko05225//H…	-	-	-
ncbi_109633056	prkcg	0	0	0	0	0.18	0.15	0.41	0.02	0.001	0.19	7.56986	0.000394281	0.00216689	protein kinase C gamma type-like [Paralichthys olivaceus]	ko05200//Pathways in cancer;ko04010//MAPK signaling pathway;ko04510//Focal adhesion;ko05205//Proteoglycans in cancer;ko04020//Calcium signaling pathway;ko04015//Rap1 signaling pathway;ko05163//Human cytomegalovirus infection;ko04014//Ras signaling pathway;ko04921//Oxytocin signaling pathway;ko05206//MicroRNAs in cancer;ko04310//Wnt signaling pathway;ko05225//Hepatocellular carcinoma;ko04270//Vasc…	-	GO:0004674//protein serine/threonine kinase activity;GO:0032550//purine ribonucleoside binding;GO:0046914//transition metal ion binding	GO:0006464//cellular protein modification process;GO:0006796//phosphate-containing compound metabolic process;GO:0007165//signal transduction;GO:0021700//developmental maturation;GO:0043112//receptor metabolic process
ncbi_109639307	ptch1	0.5	0.87	1.27	0.21	4.47	2.9	2.86	2.25	0.7125	3.12	2.13058	0.000104787	0.000704469	protein patched homolog 1 [Paralichthys olivaceus]	ko05200//Pathways in cancer;ko04024//cAMP signaling pathway;ko05205//Proteoglycans in cancer;ko04360//Axon guidance;ko05217//Basal cell carcinoma;ko04340//Hedgehog signaling pathway;ko04341//Hedgehog signaling pathway - fly	-	-	-
ncbi_109643069	ptger1	1.46	1.27	3.48	2.76	7.47	5.02	6.2	10.48	2.2425	7.2925	1.70131	0.00105072	0.00490565	prostaglandin E2 receptor EP1 subtype-like [Paralichthys olivaceus]	ko05200//Pathways in cancer;ko04080//Neuroactive ligand-receptor interaction;ko04020//Calcium signaling pathway;ko05163//Human cytomegalovirus infection	GO:0031224//intrinsic component of membrane	GO:0004955//prostaglandin receptor activity	GO:0007166//cell surface receptor signaling pathway
ncbi_109636581	ptger4	1.5	0.3	1.41	2.15	0.56	0.42	0.83	0.14	1.34	0.4875	-1.45876	0.00632453	0.0220876	prostaglandin E2 receptor EP4 subtype-like [Paralichthys olivaceus]	ko05200//Pathways in cancer;ko05165//Human papillomavirus infection;ko04080//Neuroactive ligand-receptor interaction;ko05163//Human cytomegalovirus infection;ko04750//Inflammatory mediator regulation of TRP channels;ko04924//Renin secretion	GO:0031224//intrinsic component of membrane	GO:0004955//prostaglandin receptor activity	GO:0007166//cell surface receptor signaling pathway
ncbi_109636696	ptgs2	38.46	23.57	30.75	125.25	3.47	11.47	17.65	7.04	54.5075	9.9075	-2.45986	5.85598e-06	5.98827e-05	prostaglandin G/H synthase 2 [Paralichthys olivaceus]	ko01100//Metabolic pathways;ko05200//Pathways in cancer;ko05165//Human papillomavirus infection;ko05163//Human cytomegalovirus infection;ko04921//Oxytocin signaling pathway;ko05206//MicroRNAs in cancer;ko05167//Kaposi sarcoma-associated herpesvirus infection;ko04723//Retrograde endocannabinoid signaling;ko05222//Small cell lung cancer;ko04668//TNF signaling pathway;ko04625//C-type lectin receptor…	-	GO:0016209//antioxidant activity;GO:0016705//oxidoreductase activity, acting on paired donors, with incorporation or reduction of molecular oxygen;GO:0046906//tetrapyrrole binding	GO:0006952//defense response;GO:0008015//blood circulation;GO:0019369//arachidonic acid metabolic process
ncbi_109643677	rack1	2844.85	2027.52	2382.1	2616.63	2222.08	2941.67	2729.13	2555.45	2467.78	2612.08	0.0819896	0.206535	0.350629	receptor of activated protein C kinase 1 [Paralichthys olivaceus]	-	GO:0044424//intracellular part	-	GO:0007369//gastrulation;GO:0008104//protein localization;GO:0009968//negative regulation of signal transduction;GO:0030010//establishment of cell polarity
ncbi_109627793	rasgrp1	7.61	4.73	8.79	8.19	3.42	1.73	4.36	3.12	7.33	3.1575	-1.21503	5.03626e-06	5.25397e-05	RAS guanyl-releasing protein 1 isoform X1 [Paralichthys olivaceus]	ko05200//Pathways in cancer;ko04010//MAPK signaling pathway;ko04014//Ras signaling pathway;ko04611//Platelet activation;ko04660//T cell receptor signaling pathway	GO:0044464//cell part	GO:0046872//metal ion binding	GO:0043087//regulation of GTPase activity
ncbi_109637668	rasgrp2	18.87	18.22	15.81	13.15	8.81	6.12	9.77	7.43	16.5125	8.0325	-1.03964	3.5599e-10	1.24528e-08	RAS guanyl-releasing protein 2 isoform X1 [Paralichthys olivaceus]	ko05200//Pathways in cancer;ko04010//MAPK signaling pathway;ko04015//Rap1 signaling pathway;ko04014//Ras signaling pathway;ko04062//Chemokine signaling pathway;ko04611//Platelet activation	GO:0044464//cell part	GO:0046872//metal ion binding	GO:0043087//regulation of GTPase activity
ncbi_109629944	rasgrp3	5.18	2.9	3.17	5.9	0.98	0.39	1.09	0.79	4.2875	0.8125	-2.3997	1.47686e-11	7.34596e-10	ras guanyl-releasing protein 3 [Paralichthys olivaceus]	ko05200//Pathways in cancer;ko04010//MAPK signaling pathway;ko04015//Rap1 signaling pathway;ko04014//Ras signaling pathway;ko04662//B cell receptor signaling pathway	-	-	-
ncbi_109636100	rock2	27.76	11.12	29.31	13.46	9.04	7.41	10.59	10.6	20.4125	9.41	-1.11719	2.43355e-05	0.000202885	rho-associated protein kinase 2-like isoform X1 [Paralichthys olivaceus]	ko05200//Pathways in cancer;ko04810//Regulation of actin cytoskeleton;ko04510//Focal adhesion;ko04024//cAMP signaling pathway;ko05205//Proteoglycans in cancer;ko05163//Human cytomegalovirus infection;ko04022//cGMP - PKG signaling pathway;ko04530//Tight junction;ko04921//Oxytocin signaling pathway;ko05206//MicroRNAs in cancer;ko04062//Chemokine signaling pathway;ko04270//Vascular smooth muscle con…	GO:0043232//intracellular non-membrane-bounded organelle	GO:0016301//kinase activity;GO:0017048//Rho GTPase binding;GO:0032550//purine ribonucleoside binding;GO:0043169//cation binding	GO:0006464//cellular protein modification process;GO:0006796//phosphate-containing compound metabolic process;GO:0007265//Ras protein signal transduction;GO:0030010//establishment of cell polarity;GO:0032231//regulation of actin filament bundle assembly
ncbi_109645008	rxraa	0.41	1.4	1.01	0.52	3.85	2.1	2.75	3.16	0.835	2.965	1.82818	0.000808712	0.00393296	retinoic acid receptor RXR-alpha-A, partial [Paralichthys olivaceus]	ko05200//Pathways in cancer;ko04151//PI3K-Akt signaling pathway;ko05226//Gastric cancer;ko04932//Non-alcoholic fatty liver disease (NAFLD);ko05160//Hepatitis C;ko04919//Thyroid hormone signaling pathway;ko04928//Parathyroid hormone synthesis, secretion and action;ko05222//Small cell lung cancer;ko04659//Th17 cell differentiation;ko05202//Transcriptional misregulation in cancers;ko04920//Adipocyto…	GO:0043231//intracellular membrane-bounded organelle	GO:0001071//nucleic acid binding transcription factor activity;GO:0003677//DNA binding;GO:0038023//signaling receptor activity;GO:0046914//transition metal ion binding	GO:0009755//hormone-mediated signaling pathway;GO:0010468//regulation of gene expression;GO:0034645//cellular macromolecule biosynthetic process
ncbi_109643214	smad4	0.9	0.49	0.92	0.28	15.92	8.22	9.71	18.13	0.6475	12.995	4.32693	1.76361e-21	6.60009e-19	mothers against decapentaplegic homolog 4-like isoform X1 [Paralichthys olivaceus]	ko05200//Pathways in cancer;ko05166//HTLV-I infection;ko05226//Gastric cancer;ko04310//Wnt signaling pathway;ko04068//FoxO signaling pathway;ko05225//Hepatocellular carcinoma;ko05161//Hepatitis B;ko04390//Hippo signaling pathway;ko04371//Apelin signaling pathway;ko04520//Adherens junction;ko04550//Signaling pathways regulating pluripotency of stem cells;ko04110//Cell cycle;ko04933//AGE-RAGE signa…	-	-	-
ncbi_109632929	smo	2.06	1.98	4.36	0.74	7.21	4.57	6.39	5.87	2.285	6.01	1.39517	0.0116853	0.0366022	smoothened homolog [Paralichthys olivaceus]	ko05200//Pathways in cancer;ko05205//Proteoglycans in cancer;ko04360//Axon guidance;ko05217//Basal cell carcinoma;ko04340//Hedgehog signaling pathway;ko04341//Hedgehog signaling pathway - fly	GO:0031224//intrinsic component of membrane	GO:0038023//signaling receptor activity	GO:0001840//neural plate development;GO:0003143//embryonic heart tube morphogenesis;GO:0003205//cardiac chamber development;GO:0003348//cardiac endothelial cell differentiation;GO:0007166//cell surface receptor signaling pathway;GO:0007411//axon guidance;GO:0007418//ventral midline development;GO:0009953//dorsal/ventral pattern formation;GO:0010927//cellular component assembly involved in morphog…
ncbi_109637376	stat1	7.19	9.57	18.07	10.71	5.53	7.21	6.83	3.06	11.385	5.6575	-1.0089	0.000202046	0.00122964	signal transducer and activator of transcription 1-alpha/beta-like [Paralichthys olivaceus]	ko05200//Pathways in cancer;ko05165//Human papillomavirus infection;ko04062//Chemokine signaling pathway;ko05167//Kaposi sarcoma-associated herpesvirus infection;ko05161//Hepatitis B;ko05160//Hepatitis C;ko05164//Influenza A;ko05168//Herpes simplex infection;ko05152//Tuberculosis;ko04630//Jak-STAT signaling pathway;ko04919//Thyroid hormone signaling pathway;ko04933//AGE-RAGE signaling pathway in …	-	-	-
ncbi_109634199	stat3	52.83	44.98	100.19	64.56	27.47	24.73	28.54	20.84	65.64	25.395	-1.37003	7.4253e-10	2.36576e-08	signal transducer and activator of transcription 3 isoform X1 [Paralichthys olivaceus]	ko05200//Pathways in cancer;ko05205//Proteoglycans in cancer;ko05163//Human cytomegalovirus infection;ko05206//MicroRNAs in cancer;ko05169//Epstein-Barr virus infection;ko05203//Viral carcinogenesis;ko04062//Chemokine signaling pathway;ko04068//FoxO signaling pathway;ko05167//Kaposi sarcoma-associated herpesvirus infection;ko05161//Hepatitis B;ko05160//Hepatitis C;ko04630//Jak-STAT signaling path…	GO:0043231//intracellular membrane-bounded organelle	GO:0001071//nucleic acid binding transcription factor activity;GO:0003676//nucleic acid binding;GO:0060089//molecular transducer activity	GO:0001667//ameboidal-type cell migration;GO:0007163//establishment or maintenance of cell polarity;GO:0007411//axon guidance;GO:0008284//positive regulation of cell proliferation;GO:0010468//regulation of gene expression;GO:0034645//cellular macromolecule biosynthetic process;GO:0035556//intracellular signal transduction;GO:0042246//tissue regeneration
ncbi_109627022	stat5b	6.21	6.16	8.74	4.36	15.78	13.3	13.16	11.52	6.3675	13.44	1.07773	0.000569345	0.00293588	signal transducer and activator of transcription 5B-like isoform X1 [Paralichthys olivaceus]	ko05200//Pathways in cancer;ko05166//HTLV-I infection;ko05203//Viral carcinogenesis;ko04062//Chemokine signaling pathway;ko05161//Hepatitis B;ko04630//Jak-STAT signaling pathway;ko04933//AGE-RAGE signaling pathway in diabetic complications;ko04012//ErbB signaling pathway;ko05162//Measles;ko04217//Necroptosis;ko05220//Chronic myeloid leukemia;ko04659//Th17 cell differentiation;ko04917//Prolactin s…	-	-	-
ncbi_109642828	tcf3	15.04	12.76	15.55	10.58	31.58	29.76	23	24.64	13.4825	27.245	1.0149	0.000177549	0.00110247	transcription factor E2-alpha-like isoform X1 [Paralichthys olivaceus]	ko05200//Pathways in cancer;ko05165//Human papillomavirus infection;ko05224//Breast cancer;ko05226//Gastric cancer;ko04310//Wnt signaling pathway;ko04934//Cushing syndrome;ko05225//Hepatocellular carcinoma;ko04390//Hippo signaling pathway;ko04520//Adherens junction;ko04916//Melanogenesis;ko05215//Prostate cancer;ko05210//Colorectal cancer;ko05412//Arrhythmogenic right ventricular cardiomyopathy (…	-	-	-
ncbi_109627028	tcf7l2	4.51	6.85	6.13	2.31	11.82	11.72	13.01	10.99	4.95	11.885	1.26364	0.00294415	0.0116898	transcription factor 7-like 2 isoform X1 [Paralichthys olivaceus]	ko05200//Pathways in cancer;ko05165//Human papillomavirus infection;ko05224//Breast cancer;ko05226//Gastric cancer;ko04310//Wnt signaling pathway;ko04934//Cushing syndrome;ko05225//Hepatocellular carcinoma;ko04390//Hippo signaling pathway;ko04520//Adherens junction;ko04916//Melanogenesis;ko05215//Prostate cancer;ko05210//Colorectal cancer;ko05412//Arrhythmogenic right ventricular cardiomyopathy (…	-	-	-
ncbi_109641059	tchh	11.31	2.45	6.78	20.07	3	1.24	2.66	2.51	10.1525	2.3525	-2.10957	1.24785e-05	0.000114637	trichohyalin-like isoform X1 [Paralichthys olivaceus]	ko05200//Pathways in cancer;ko04151//PI3K-Akt signaling pathway;ko04010//MAPK signaling pathway;ko04810//Regulation of actin cytoskeleton;ko04510//Focal adhesion;ko04015//Rap1 signaling pathway;ko05166//HTLV-I infection;ko04014//Ras signaling pathway;ko04072//Phospholipase D signaling pathway;ko05206//MicroRNAs in cancer;ko05418//Fluid shear stress and atherosclerosis;ko04630//Jak-STAT signaling …	-	-	-
ncbi_109631414	tfdp1	13.33	12.15	10.23	7.57	27.04	25.79	23.9	18.77	10.82	23.875	1.1418	0.000381098	0.00210622	transcription factor Dp-1 isoform X1 [Paralichthys olivaceus]	ko04110//Cell cycle;ko04350//TGF-beta signaling pathway	-	-	-
ncbi_109631953	tgfbr2	22.05	21.04	31.12	26.45	8.67	4.37	7.67	20.41	25.165	10.28	-1.29158	0.000261903	0.00153109	TGF-beta receptor type-2-like isoform X1 [Paralichthys olivaceus]	ko05200//Pathways in cancer;ko04010//MAPK signaling pathway;ko04144//Endocytosis;ko05166//HTLV-I infection;ko05226//Gastric cancer;ko04060//Cytokine-cytokine receptor interaction;ko04068//FoxO signaling pathway;ko05225//Hepatocellular carcinoma;ko04218//Cellular senescence;ko04390//Hippo signaling pathway;ko04926//Relaxin signaling pathway;ko04520//Adherens junction;ko04933//AGE-RAGE signaling pa…	-	-	-
ncbi_109634399	tnfrsf19	3.83	2.29	1.74	1.55	10.98	10.17	9.54	10.63	2.3525	10.33	2.13457	9.25455e-09	2.13587e-07	tumor necrosis factor receptor superfamily member 19 isoform X1 [Paralichthys olivaceus]	ko04060//Cytokine-cytokine receptor interaction	-	-	GO:0060856//establishment of blood-brain barrier
ncbi_109630624	tnfrsf1a	0.25	1.28	0.31	0.27	1.5	1.54	2.83	1.62	0.5275	1.8725	1.82772	0.0120433	0.0375015	tumor necrosis factor receptor superfamily member 1A-like isoform X1 [Paralichthys olivaceus]	ko04060//Cytokine-cytokine receptor interaction	-	-	-
ncbi_109641238	tnfsf12	0.75	1.22	0.48	0.12	4.4	3.1	5.31	4.64	0.6425	4.3625	2.76339	4.84265e-06	5.08575e-05	tumor necrosis factor ligand superfamily member 12, partial [Paralichthys olivaceus]	ko04060//Cytokine-cytokine receptor interaction	GO:0044421//extracellular region part	GO:0032813//tumor necrosis factor receptor superfamily binding	GO:0002376//immune system process
ncbi_109643156	tpm3	1042.07	532.15	921.06	648.14	155.7	30.31	346.94	433.32	785.855	241.567	-1.70184	0.00109509	0.00507448	tropomyosin alpha-3 chain-like isoform X4 [Paralichthys olivaceus]	ko05200//Pathways in cancer;ko04261//Adrenergic signaling in cardiomyocytes;ko05414//Dilated cardiomyopathy (DCM);ko05410//Hypertrophic cardiomyopathy (HCM);ko04260//Cardiac muscle contraction;ko05216//Thyroid cancer	-	-	-
ncbi_109636621	tpr	5.5	6.2	7.38	4.76	13.08	13.16	10.51	11.22	5.96	11.9925	1.00875	0.000204091	0.00124017	nucleoprotein TPR isoform X1 [Paralichthys olivaceus]	ko05200//Pathways in cancer;ko03013//RNA transport;ko05216//Thyroid cancer	-	-	GO:0006886//intracellular protein transport
ncbi_109625941	traf2	0.14	0.15	0.46	0.12	1.38	1.15	0.73	1.22	0.2175	1.12	2.36441	1.63238e-05	0.000144578	TNF receptor-associated factor 2-like [Paralichthys olivaceus]	ko05200//Pathways in cancer;ko04010//MAPK signaling pathway;ko05163//Human cytomegalovirus infection;ko05169//Epstein-Barr virus infection;ko05203//Viral carcinogenesis;ko05167//Kaposi sarcoma-associated herpesvirus infection;ko04141//Protein processing in endoplasmic reticulum;ko04932//Non-alcoholic fatty liver disease (NAFLD);ko04071//Sphingolipid signaling pathway;ko05160//Hepatitis C;ko05168/…	-	-	-
ncbi_109626446	vdac2	18.2	14.35	21.7	14.77	41.61	54.93	36.55	42.21	17.255	43.825	1.34474	4.83625e-06	5.0813e-05	voltage-dependent anion-selective channel protein 2-like isoform X1 [Paralichthys olivaceus]	ko04020//Calcium signaling pathway;ko05166//HTLV-I infection;ko04022//cGMP - PKG signaling pathway;ko05203//Viral carcinogenesis;ko04218//Cellular senescence;ko05016//Huntington disease;ko05161//Hepatitis B;ko05012//Parkinson disease;ko04217//Necroptosis;ko04621//NOD-like receptor signaling pathway;ko04979//Cholesterol metabolism;ko04216//Ferroptosis	-	-	-
ncbi_109644630	vegfb	0.41	0.6	0.73	1.37	0.37	0.4	0.26	0.28	0.7775	0.3275	-1.24735	0.000438117	0.00236988	vascular endothelial growth factor B [Paralichthys olivaceus]	ko05200//Pathways in cancer;ko04151//PI3K-Akt signaling pathway;ko05165//Human papillomavirus infection;ko04010//MAPK signaling pathway;ko04510//Focal adhesion;ko05205//Proteoglycans in cancer;ko04015//Rap1 signaling pathway;ko05163//Human cytomegalovirus infection;ko04014//Ras signaling pathway;ko05206//MicroRNAs in cancer;ko05167//Kaposi sarcoma-associated herpesvirus infection;ko05418//Fluid s…	-	-	-
ncbi_109627375	vegfc	4.01	3.06	16.86	5.62	2.75	1.8	1.6	1.54	7.3875	1.9225	-1.9421	9.6229e-06	9.19284e-05	vascular endothelial growth factor C [Paralichthys olivaceus]	ko05200//Pathways in cancer;ko04151//PI3K-Akt signaling pathway;ko04010//MAPK signaling pathway;ko04510//Focal adhesion;ko04015//Rap1 signaling pathway;ko04014//Ras signaling pathway;ko04926//Relaxin signaling pathway;ko04933//AGE-RAGE signaling pathway in diabetic complications;ko04668//TNF signaling pathway	-	GO:0005126//cytokine receptor binding	GO:0001525//angiogenesis;GO:0001936//regulation of endothelial cell proliferation;GO:0007169//transmembrane receptor protein tyrosine kinase signaling pathway;GO:0007389//pattern specification process;GO:0009888//tissue development;GO:0048522//positive regulation of cellular process
ncbi_109635247	wnt5a	3.34	3.88	6.92	1.37	36.07	22.02	26.53	31.6	3.8775	29.055	2.90559	6.78238e-10	2.17858e-08	protein Wnt-5a isoform X1 [Paralichthys olivaceus]	ko05200//Pathways in cancer;ko05165//Human papillomavirus infection;ko05205//Proteoglycans in cancer;ko05166//HTLV-I infection;ko05224//Breast cancer;ko05226//Gastric cancer;ko04310//Wnt signaling pathway;ko04934//Cushing syndrome;ko05225//Hepatocellular carcinoma;ko04390//Hippo signaling pathway;ko04150//mTOR signaling pathway;ko04360//Axon guidance;ko04550//Signaling pathways regulating pluripo…	GO:0031012//extracellular matrix	-	GO:0007166//cell surface receptor signaling pathway;GO:0044707//single-multicellular organism process
ncbi_109645925	xmrk	1.9	5.7	3.49	0.34	9.21	20.24	17.39	15.29	2.8575	15.5325	2.44246	0.000554203	0.00287059	melanoma receptor tyrosine-protein kinase-like [Paralichthys olivaceus]	ko05200//Pathways in cancer;ko04151//PI3K-Akt signaling pathway;ko05165//Human papillomavirus infection;ko04010//MAPK signaling pathway;ko04144//Endocytosis;ko04810//Regulation of actin cytoskeleton;ko04510//Focal adhesion;ko05205//Proteoglycans in cancer;ko04020//Calcium signaling pathway;ko04015//Rap1 signaling pathway;ko05163//Human cytomegalovirus infection;ko04014//Ras signaling pathway;ko05…	-	-	-
