# Supplementary material for: Transcriptome analysis reveals molecular mechanisms of lymphocystis formation caused by lymphocystis disease virus infection in flounder (Paralichthys olivaceus)
Source: Front Immunol. 2023 Oct 5;14:1268851. doi: 10.3389/fimmu.2023.1268851 (PMC10585170; doi:10.3389/fimmu.2023.1268851)
Supplement: Supplementary file 2 [file Table_2.xlsx]

## Sheet: string_interactions
#node1	node2	node1_string_id	node2_string_id	neighborhood_on_chromosome	gene_fusion	phylogenetic_cooccurrence	homology	coexpression	experimentally_determined_interaction	database_annotated	automated_textmining	combined_score
ABL1	CCND1	9606.ENSP00000361423	9606.ENSP00000227507	0	0	0	0	0.07	0	0.9	0.505	0.949
ABL1	CDKN1B	9606.ENSP00000361423	9606.ENSP00000228872	0	0	0	0	0	0.283	0.9	0.35	0.949
ABL1	CCND2	9606.ENSP00000361423	9606.ENSP00000261254	0	0	0	0	0	0.27	0.9	0.323	0.946
ABL1	AXIN1	9606.ENSP00000361423	9606.ENSP00000262320	0	0	0	0	0.097	0.112	0	0.318	0.406
ABL1	CCNE1	9606.ENSP00000361423	9606.ENSP00000262643	0	0	0	0	0.058	0.139	0.9	0.264	0.932
ABL1	TCF3	9606.ENSP00000361423	9606.ENSP00000262965	0	0	0	0	0.088	0	0.65	0.602	0.861
ABL1	CCNA2	9606.ENSP00000361423	9606.ENSP00000274026	0	0	0	0	0	0.103	0.9	0.32	0.933
ABL1	CDKN2B	9606.ENSP00000361423	9606.ENSP00000276925	0	0	0	0	0	0.12	0	0.407	0.455
ABL1	SMAD4	9606.ENSP00000361423	9606.ENSP00000341551	0	0	0	0	0	0.107	0	0.457	0.495
ABL1	CTNNB1	9606.ENSP00000361423	9606.ENSP00000344456	0	0	0	0	0.065	0.54	0.9	0.838	0.992
ABL1	E2F1	9606.ENSP00000361423	9606.ENSP00000345571	0	0	0	0	0.069	0.075	0.9	0.332	0.934
ABL1	TFDP1	9606.ENSP00000361423	9606.ENSP00000364519	0	0	0	0	0.065	0.057	0.9	0.137	0.913
AXIN1	CCND1	9606.ENSP00000262320	9606.ENSP00000227507	0	0	0	0	0.062	0	0	0.764	0.769
AXIN1	ABL1	9606.ENSP00000262320	9606.ENSP00000361423	0	0	0	0	0.097	0.112	0	0.318	0.406
AXIN1	PTCH1	9606.ENSP00000262320	9606.ENSP00000332353	0	0	0	0	0	0	0	0.427	0.427
AXIN1	CCNE1	9606.ENSP00000262320	9606.ENSP00000262643	0	0	0	0	0.087	0.139	0	0.4	0.487
AXIN1	FZD9	9606.ENSP00000262320	9606.ENSP00000345785	0	0	0	0	0.063	0	0	0.522	0.532
AXIN1	SMAD4	9606.ENSP00000262320	9606.ENSP00000341551	0	0	0	0	0.062	0.056	0	0.551	0.568
AXIN1	FZD8	9606.ENSP00000262320	9606.ENSP00000363826	0	0	0	0	0.062	0	0	0.622	0.63
AXIN1	PORCN	9606.ENSP00000262320	9606.ENSP00000322304	0	0	0	0	0	0	0	0.65	0.65
AXIN1	WNT5A	9606.ENSP00000262320	9606.ENSP00000264634	0	0	0	0	0	0.104	0	0.807	0.82
AXIN1	TCF7L2	9606.ENSP00000262320	9606.ENSP00000358404	0	0	0	0	0.107	0.249	0	0.785	0.843
AXIN1	FZD2	9606.ENSP00000262320	9606.ENSP00000323901	0	0	0	0	0.062	0	0.6	0.683	0.87
AXIN1	LEF1	9606.ENSP00000262320	9606.ENSP00000265165	0	0	0	0	0.062	0.127	0.6	0.804	0.927
AXIN1	AXIN2	9606.ENSP00000262320	9606.ENSP00000302625	0	0	0	0.888	0.062	0.486	0.9	0.987	0.953
AXIN1	LRP5	9606.ENSP00000262320	9606.ENSP00000294304	0	0	0	0	0.1	0.788	0.9	0.995	0.999
AXIN1	CTNNB1	9606.ENSP00000262320	9606.ENSP00000344456	0	0	0	0	0.062	0.994	0.9	0.994	0.999
AXIN2	CCND1	9606.ENSP00000302625	9606.ENSP00000227507	0	0	0	0	0	0	0	0.742	0.742
AXIN2	CCND2	9606.ENSP00000302625	9606.ENSP00000261254	0	0	0	0	0.062	0	0	0.479	0.491
AXIN2	AXIN1	9606.ENSP00000302625	9606.ENSP00000262320	0	0	0	0.888	0.062	0.486	0.9	0.987	0.953
AXIN2	WNT5A	9606.ENSP00000302625	9606.ENSP00000264634	0	0	0	0	0	0.104	0	0.74	0.757
AXIN2	LEF1	9606.ENSP00000302625	9606.ENSP00000265165	0	0	0	0	0.115	0.127	0.9	0.855	0.987
AXIN2	LRP5	9606.ENSP00000302625	9606.ENSP00000294304	0	0	0	0	0.066	0.377	0	0.848	0.904
AXIN2	PLK1	9606.ENSP00000302625	9606.ENSP00000300093	0	0	0	0	0.073	0.345	0	0.196	0.47
AXIN2	GLI2	9606.ENSP00000302625	9606.ENSP00000390436	0	0	0	0	0.083	0.057	0	0.401	0.437
AXIN2	SMAD4	9606.ENSP00000302625	9606.ENSP00000341551	0	0	0	0	0.062	0.056	0	0.512	0.53
AXIN2	PTCH1	9606.ENSP00000302625	9606.ENSP00000332353	0	0	0	0	0.065	0	0	0.533	0.545
AXIN2	FZD8	9606.ENSP00000302625	9606.ENSP00000363826	0	0	0	0	0.062	0	0	0.611	0.619
AXIN2	FZD2	9606.ENSP00000302625	9606.ENSP00000323901	0	0	0	0	0.062	0	0	0.623	0.632
AXIN2	FZD9	9606.ENSP00000302625	9606.ENSP00000345785	0	0	0	0	0.063	0	0	0.629	0.638
AXIN2	PORCN	9606.ENSP00000302625	9606.ENSP00000322304	0	0	0	0	0	0	0	0.652	0.652
AXIN2	TCF7L2	9606.ENSP00000302625	9606.ENSP00000358404	0	0	0	0	0.107	0.428	0.9	0.785	0.987
AXIN2	CTNNB1	9606.ENSP00000302625	9606.ENSP00000344456	0	0	0	0	0.062	0.968	0.9	0.993	0.999
CAMK2A	CCNB2	9606.ENSP00000381412	9606.ENSP00000288207	0	0	0	0	0	0	0	0.411	0.411
CAMK2A	TCF7L2	9606.ENSP00000381412	9606.ENSP00000358404	0	0	0	0	0.085	0	0	0.44	0.465
CAMK2A	PLCB4	9606.ENSP00000381412	9606.ENSP00000367762	0	0	0	0	0.084	0.061	0.6	0.373	0.755
CAMK2A	CAMK2B	9606.ENSP00000381412	9606.ENSP00000379098	0	0	0	0.979	0.327	0.955	0.9	0.787	0.996
CAMK2B	PLCB4	9606.ENSP00000379098	9606.ENSP00000367762	0	0	0	0	0.084	0.061	0.6	0.312	0.731
CAMK2B	CAMK2A	9606.ENSP00000379098	9606.ENSP00000381412	0	0	0	0.979	0.327	0.955	0.9	0.787	0.996
CCNA2	CCND1	9606.ENSP00000274026	9606.ENSP00000227507	0	0	0	0.694	0.085	0.098	0.72	0.883	0.816
CCNA2	CDKN1B	9606.ENSP00000274026	9606.ENSP00000228872	0	0	0	0	0.061	0.985	0.8	0.988	0.999
CCNA2	CCNB1	9606.ENSP00000274026	9606.ENSP00000256442	0	0	0	0.738	0.969	0.54	0.72	0.915	0.996
CCNA2	CCND2	9606.ENSP00000274026	9606.ENSP00000261254	0	0	0	0.685	0.062	0.098	0.9	0.787	0.93
CCNA2	CCNE1	9606.ENSP00000274026	9606.ENSP00000262643	0	0	0	0.645	0.393	0.245	0.9	0.832	0.964
CCNA2	E2F3	9606.ENSP00000274026	9606.ENSP00000262904	0	0	0	0	0.167	0.319	0.9	0.689	0.98
CCNA2	TCF3	9606.ENSP00000274026	9606.ENSP00000262965	0	0	0	0	0.122	0.151	0	0.311	0.442
CCNA2	MCM6	9606.ENSP00000274026	9606.ENSP00000264156	0	0	0	0	0.716	0.348	0.9	0.563	0.99
CCNA2	CDKN2B	9606.ENSP00000274026	9606.ENSP00000276925	0	0	0	0	0.051	0.129	0	0.563	0.608
CCNA2	CTNNB1	9606.ENSP00000274026	9606.ENSP00000344456	0	0	0	0	0.054	0.33	0	0.561	0.697
CCNA2	ABL1	9606.ENSP00000274026	9606.ENSP00000361423	0	0	0	0	0	0.103	0.9	0.32	0.933
CCNA2	TFDP1	9606.ENSP00000274026	9606.ENSP00000364519	0	0	0	0	0.235	0.13	0.9	0.438	0.957
CCNA2	CCNE2	9606.ENSP00000274026	9606.ENSP00000429089	0	0	0	0.64	0.426	0.245	0.9	0.785	0.966
CCNA2	CCNB2	9606.ENSP00000274026	9606.ENSP00000288207	0	0	0	0.743	0.968	0.181	0.54	0.837	0.989
CCNA2	PLK1	9606.ENSP00000274026	9606.ENSP00000300093	0	0	0	0	0.976	0.082	0	0.751	0.994
CCNA2	E2F1	9606.ENSP00000274026	9606.ENSP00000345571	0	0	0	0	0.31	0.891	0.9	0.873	0.998
CCNB1	CCND1	9606.ENSP00000256442	9606.ENSP00000227507	0	0	0	0.65	0.097	0.078	0.9	0.876	0.937
CCNB1	CDKN1B	9606.ENSP00000256442	9606.ENSP00000228872	0	0	0	0	0	0.742	0	0.709	0.922
CCNB1	TCF3	9606.ENSP00000256442	9606.ENSP00000262965	0	0	0	0	0.136	0.151	0	0.262	0.412
CCNB1	CDKN2B	9606.ENSP00000256442	9606.ENSP00000276925	0	0	0	0	0	0.129	0	0.418	0.471
CCNB1	CTNNB1	9606.ENSP00000256442	9606.ENSP00000344456	0	0	0	0	0.054	0.078	0	0.601	0.622
CCNB1	E2F3	9606.ENSP00000256442	9606.ENSP00000262904	0	0	0	0	0.129	0.228	0	0.526	0.654
CCNB1	CCNE2	9606.ENSP00000256442	9606.ENSP00000429089	0	0	0	0.631	0.357	0	0.72	0.789	0.866
CCNB1	MCM6	9606.ENSP00000256442	9606.ENSP00000264156	0	0	0	0	0.743	0.213	0	0.508	0.891
CCNB1	CCND2	9606.ENSP00000256442	9606.ENSP00000261254	0	0	0	0.626	0.073	0.078	0.9	0.751	0.932
CCNB1	TFDP1	9606.ENSP00000256442	9606.ENSP00000364519	0	0	0	0	0.149	0.13	0.9	0.383	0.948
CCNB1	CCNE1	9606.ENSP00000256442	9606.ENSP00000262643	0	0	0	0.636	0.359	0	0.9	0.822	0.953
CCNB1	E2F1	9606.ENSP00000256442	9606.ENSP00000345571	0	0	0	0	0.25	0.171	0.9	0.554	0.968
CCNB1	CCNA2	9606.ENSP00000256442	9606.ENSP00000274026	0	0	0	0.738	0.969	0.54	0.72	0.915	0.996
CCNB1	CCNB2	9606.ENSP00000256442	9606.ENSP00000288207	0	0	0	0.943	0.955	0.754	0.9	0.856	0.998
CCNB1	PLK1	9606.ENSP00000256442	9606.ENSP00000300093	0	0	0	0	0.936	0.719	0.8	0.898	0.999
CCNB1	PTCH1	9606.ENSP00000256442	9606.ENSP00000332353	0	0	0	0	0.062	0.687	0.9	0.99	0.999
CCNB2	CCND1	9606.ENSP00000288207	9606.ENSP00000227507	0	0	0	0.642	0.096	0.078	0.54	0.604	0.67
CCNB2	CDKN1B	9606.ENSP00000288207	9606.ENSP00000228872	0	0	0	0	0	0.424	0	0.367	0.62
CCNB2	CCNB1	9606.ENSP00000288207	9606.ENSP00000256442	0	0	0	0.943	0.955	0.754	0.9	0.856	0.998
CCNB2	CCND2	9606.ENSP00000288207	9606.ENSP00000261254	0	0	0	0.623	0.073	0.078	0.54	0.686	0.681
CCNB2	CCNE1	9606.ENSP00000288207	9606.ENSP00000262643	0	0	0	0.625	0.364	0	0.54	0.741	0.778
CCNB2	E2F3	9606.ENSP00000288207	9606.ENSP00000262904	0	0	0	0	0.13	0.171	0	0.432	0.555
CCNB2	MCM6	9606.ENSP00000288207	9606.ENSP00000264156	0	0	0	0	0.716	0.213	0	0.543	0.889
CCNB2	CCNA2	9606.ENSP00000288207	9606.ENSP00000274026	0	0	0	0.743	0.968	0.181	0.54	0.837	0.989
CCNB2	CAMK2A	9606.ENSP00000288207	9606.ENSP00000381412	0	0	0	0	0	0	0	0.411	0.411
CCNB2	TFDP1	9606.ENSP00000288207	9606.ENSP00000364519	0	0	0	0	0.148	0.13	0	0.355	0.48
CCNB2	E2F1	9606.ENSP00000288207	9606.ENSP00000345571	0	0	0	0	0.256	0.171	0	0.394	0.594
CCNB2	CCNE2	9606.ENSP00000288207	9606.ENSP00000429089	0	0	0	0.635	0.345	0.27	0.54	0.771	0.827
CCNB2	PLK1	9606.ENSP00000288207	9606.ENSP00000300093	0	0	0	0	0.937	0.15	0.8	0.791	0.997
CCND1	SMO	9606.ENSP00000227507	9606.ENSP00000249373	0	0	0	0	0.098	0	0	0.412	0.447
CCND1	FZD2	9606.ENSP00000227507	9606.ENSP00000323901	0	0	0	0	0.119	0	0	0.456	0.5
CCND1	MCM6	9606.ENSP00000227507	9606.ENSP00000264156	0	0	0	0	0.066	0.27	0	0.359	0.525
CCND1	GLI3	9606.ENSP00000227507	9606.ENSP00000379258	0	0	0	0	0.135	0.056	0	0.472	0.531
CCND1	PLK1	9606.ENSP00000227507	9606.ENSP00000300093	0	0	0	0	0.082	0.103	0	0.559	0.605
CCND1	PTCH1	9606.ENSP00000227507	9606.ENSP00000332353	0	0	0	0	0	0	0	0.615	0.615
CCND1	WNT5A	9606.ENSP00000227507	9606.ENSP00000264634	0	0	0	0	0.123	0	0	0.615	0.648
CCND1	CCNB2	9606.ENSP00000227507	9606.ENSP00000288207	0	0	0	0.642	0.096	0.078	0.54	0.604	0.67
CCND1	GLI2	9606.ENSP00000227507	9606.ENSP00000390436	0	0	0	0	0.104	0.056	0	0.653	0.682
CCND1	LRP5	9606.ENSP00000227507	9606.ENSP00000294304	0	0	0	0	0.132	0	0	0.664	0.696
CCND1	AXIN2	9606.ENSP00000227507	9606.ENSP00000302625	0	0	0	0	0	0	0	0.742	0.742
CCND1	AXIN1	9606.ENSP00000227507	9606.ENSP00000262320	0	0	0	0	0.062	0	0	0.764	0.769
CCND1	CCNE2	9606.ENSP00000227507	9606.ENSP00000429089	0	0	0	0.671	0.063	0.067	0.72	0.767	0.8
CCND1	CCNA2	9606.ENSP00000227507	9606.ENSP00000274026	0	0	0	0.694	0.085	0.098	0.72	0.883	0.816
CCND1	CCND2	9606.ENSP00000227507	9606.ENSP00000261254	0	0	0	0.961	0.062	0	0.9	0.858	0.905
CCND1	CCNE1	9606.ENSP00000227507	9606.ENSP00000262643	0	0	0	0.67	0.063	0.067	0.9	0.882	0.932
CCND1	CCNB1	9606.ENSP00000227507	9606.ENSP00000256442	0	0	0	0.65	0.097	0.078	0.9	0.876	0.937
CCND1	TFDP1	9606.ENSP00000227507	9606.ENSP00000364519	0	0	0	0	0.062	0.114	0.9	0.42	0.945
CCND1	ABL1	9606.ENSP00000227507	9606.ENSP00000361423	0	0	0	0	0.07	0	0.9	0.505	0.949
CCND1	SMAD4	9606.ENSP00000227507	9606.ENSP00000341551	0	0	0	0	0	0	0.9	0.602	0.958
CCND1	TCF7L2	9606.ENSP00000227507	9606.ENSP00000358404	0	0	0	0	0.051	0.27	0.9	0.482	0.959
CCND1	LEF1	9606.ENSP00000227507	9606.ENSP00000265165	0	0	0	0	0.051	0	0.9	0.735	0.972
CCND1	CDKN2B	9606.ENSP00000227507	9606.ENSP00000276925	0	0	0	0	0.062	0	0.9	0.73	0.972
CCND1	E2F1	9606.ENSP00000227507	9606.ENSP00000345571	0	0	0	0	0.078	0.104	0.9	0.715	0.973
CCND1	E2F3	9606.ENSP00000227507	9606.ENSP00000262904	0	0	0	0	0.062	0.104	0.9	0.731	0.974
CCND1	CTNNB1	9606.ENSP00000227507	9606.ENSP00000344456	0	0	0	0	0.082	0.47	0.9	0.886	0.993
CCND1	CDKN1B	9606.ENSP00000227507	9606.ENSP00000228872	0	0	0	0	0.062	0.984	0.9	0.98	0.999
CCND2	CCND1	9606.ENSP00000261254	9606.ENSP00000227507	0	0	0	0.961	0.062	0	0.9	0.858	0.905
CCND2	CDKN1B	9606.ENSP00000261254	9606.ENSP00000228872	0	0	0	0	0.062	0.883	0.8	0.739	0.993
CCND2	CCNB1	9606.ENSP00000261254	9606.ENSP00000256442	0	0	0	0.626	0.073	0.078	0.9	0.751	0.932
CCND2	LEF1	9606.ENSP00000261254	9606.ENSP00000265165	0	0	0	0	0.051	0	0	0.438	0.444
CCND2	TCF7L2	9606.ENSP00000261254	9606.ENSP00000358404	0	0	0	0	0.062	0.056	0	0.443	0.464
CCND2	GLI2	9606.ENSP00000261254	9606.ENSP00000390436	0	0	0	0	0	0.056	0	0.482	0.49
CCND2	AXIN2	9606.ENSP00000261254	9606.ENSP00000302625	0	0	0	0	0.062	0	0	0.479	0.491
CCND2	PTCH1	9606.ENSP00000261254	9606.ENSP00000332353	0	0	0	0	0	0	0	0.505	0.505
CCND2	CTNNB1	9606.ENSP00000261254	9606.ENSP00000344456	0	0	0	0	0	0.056	0	0.652	0.657
CCND2	CCNB2	9606.ENSP00000261254	9606.ENSP00000288207	0	0	0	0.623	0.073	0.078	0.54	0.686	0.681
CCND2	CCNE2	9606.ENSP00000261254	9606.ENSP00000429089	0	0	0	0.664	0.064	0.067	0.9	0.779	0.929
CCND2	CCNA2	9606.ENSP00000261254	9606.ENSP00000274026	0	0	0	0.685	0.062	0.098	0.9	0.787	0.93
CCND2	TFDP1	9606.ENSP00000261254	9606.ENSP00000364519	0	0	0	0	0.062	0.114	0.9	0.318	0.935
CCND2	CCNE1	9606.ENSP00000261254	9606.ENSP00000262643	0	0	0	0.645	0.064	0.152	0.9	0.781	0.937
CCND2	ABL1	9606.ENSP00000261254	9606.ENSP00000361423	0	0	0	0	0	0.27	0.9	0.323	0.946
CCND2	E2F1	9606.ENSP00000261254	9606.ENSP00000345571	0	0	0	0	0.055	0.104	0.9	0.544	0.956
CCND2	CDKN2B	9606.ENSP00000261254	9606.ENSP00000276925	0	0	0	0	0	0.129	0.9	0.575	0.959
CCND2	E2F3	9606.ENSP00000261254	9606.ENSP00000262904	0	0	0	0	0.055	0.104	0.9	0.611	0.962
CCNE1	CCND1	9606.ENSP00000262643	9606.ENSP00000227507	0	0	0	0.67	0.063	0.067	0.9	0.882	0.932
CCNE1	CDKN1B	9606.ENSP00000262643	9606.ENSP00000228872	0	0	0	0	0.064	0.958	0.9	0.871	0.999
CCNE1	CCNB1	9606.ENSP00000262643	9606.ENSP00000256442	0	0	0	0.636	0.359	0	0.9	0.822	0.953
CCNE1	CCND2	9606.ENSP00000262643	9606.ENSP00000261254	0	0	0	0.645	0.064	0.152	0.9	0.781	0.937
CCNE1	AXIN1	9606.ENSP00000262643	9606.ENSP00000262320	0	0	0	0	0.087	0.139	0	0.4	0.487
CCNE1	SMAD4	9606.ENSP00000262643	9606.ENSP00000341551	0	0	0	0	0.062	0.094	0	0.381	0.428
CCNE1	MCM6	9606.ENSP00000262643	9606.ENSP00000264156	0	0	0	0	0.271	0.165	0	0.427	0.621
CCNE1	PLK1	9606.ENSP00000262643	9606.ENSP00000300093	0	0	0	0	0.325	0.082	0	0.482	0.651
CCNE1	CDKN2B	9606.ENSP00000262643	9606.ENSP00000276925	0	0	0	0	0	0.208	0	0.591	0.663
CCNE1	CTNNB1	9606.ENSP00000262643	9606.ENSP00000344456	0	0	0	0	0.054	0.4	0	0.568	0.733
CCNE1	CCNB2	9606.ENSP00000262643	9606.ENSP00000288207	0	0	0	0.625	0.364	0	0.54	0.741	0.778
CCNE1	CCNE2	9606.ENSP00000262643	9606.ENSP00000429089	0	0	0	0.928	0.124	0	0.9	0.76	0.913
CCNE1	ABL1	9606.ENSP00000262643	9606.ENSP00000361423	0	0	0	0	0.058	0.139	0.9	0.264	0.932
CCNE1	TFDP1	9606.ENSP00000262643	9606.ENSP00000364519	0	0	0	0	0.128	0.13	0.9	0.404	0.948
CCNE1	CCNA2	9606.ENSP00000262643	9606.ENSP00000274026	0	0	0	0.645	0.393	0.245	0.9	0.832	0.964
CCNE1	E2F3	9606.ENSP00000262643	9606.ENSP00000262904	0	0	0	0	0.119	0.343	0.9	0.621	0.975
CCNE1	E2F1	9606.ENSP00000262643	9606.ENSP00000345571	0	0	0	0	0.247	0.441	0.9	0.594	0.98
CCNE2	CCND1	9606.ENSP00000429089	9606.ENSP00000227507	0	0	0	0.671	0.063	0.067	0.72	0.767	0.8
CCNE2	CDKN1B	9606.ENSP00000429089	9606.ENSP00000228872	0	0	0	0	0.064	0.936	0.8	0.606	0.994
CCNE2	CCNB1	9606.ENSP00000429089	9606.ENSP00000256442	0	0	0	0.631	0.357	0	0.72	0.789	0.866
CCNE2	CCND2	9606.ENSP00000429089	9606.ENSP00000261254	0	0	0	0.664	0.064	0.067	0.9	0.779	0.929
CCNE2	CCNE1	9606.ENSP00000429089	9606.ENSP00000262643	0	0	0	0.928	0.124	0	0.9	0.76	0.913
CCNE2	E2F3	9606.ENSP00000429089	9606.ENSP00000262904	0	0	0	0	0.111	0.343	0.9	0.663	0.977
CCNE2	MCM6	9606.ENSP00000429089	9606.ENSP00000264156	0	0	0	0	0.308	0.165	0	0.542	0.712
CCNE2	CCNA2	9606.ENSP00000429089	9606.ENSP00000274026	0	0	0	0.64	0.426	0.245	0.9	0.785	0.966
CCNE2	CDKN2B	9606.ENSP00000429089	9606.ENSP00000276925	0	0	0	0	0	0.129	0	0.437	0.489
CCNE2	CCNB2	9606.ENSP00000429089	9606.ENSP00000288207	0	0	0	0.635	0.345	0.27	0.54	0.771	0.827
CCNE2	PLK1	9606.ENSP00000429089	9606.ENSP00000300093	0	0	0	0	0.272	0.082	0	0.469	0.614
CCNE2	CTNNB1	9606.ENSP00000429089	9606.ENSP00000344456	0	0	0	0	0.054	0.212	0	0.353	0.475
CCNE2	E2F1	9606.ENSP00000429089	9606.ENSP00000345571	0	0	0	0	0.176	0.266	0.9	0.506	0.966
CCNE2	TFDP1	9606.ENSP00000429089	9606.ENSP00000364519	0	0	0	0	0.138	0.13	0.6	0.396	0.794
CDKN1B	CCND1	9606.ENSP00000228872	9606.ENSP00000227507	0	0	0	0	0.062	0.984	0.9	0.98	0.999
CDKN1B	CTNNB1	9606.ENSP00000228872	9606.ENSP00000344456	0	0	0	0	0	0	0	0.602	0.602
CDKN1B	CCNB2	9606.ENSP00000228872	9606.ENSP00000288207	0	0	0	0	0	0.424	0	0.367	0.62
CDKN1B	CCNB1	9606.ENSP00000228872	9606.ENSP00000256442	0	0	0	0	0	0.742	0	0.709	0.922
CDKN1B	TFDP1	9606.ENSP00000228872	9606.ENSP00000364519	0	0	0	0	0.062	0	0.9	0.251	0.923
CDKN1B	CDKN2B	9606.ENSP00000228872	9606.ENSP00000276925	0	0	0	0	0	0	0.65	0.809	0.93
CDKN1B	SMAD4	9606.ENSP00000228872	9606.ENSP00000341551	0	0	0	0	0.1	0	0.9	0.469	0.948
CDKN1B	ABL1	9606.ENSP00000228872	9606.ENSP00000361423	0	0	0	0	0	0.283	0.9	0.35	0.949
CDKN1B	E2F3	9606.ENSP00000228872	9606.ENSP00000262904	0	0	0	0	0.052	0	0.9	0.542	0.952
CDKN1B	E2F1	9606.ENSP00000228872	9606.ENSP00000345571	0	0	0	0	0.052	0	0.9	0.577	0.956
CDKN1B	CCND2	9606.ENSP00000228872	9606.ENSP00000261254	0	0	0	0	0.062	0.883	0.8	0.739	0.993
CDKN1B	CCNE2	9606.ENSP00000228872	9606.ENSP00000429089	0	0	0	0	0.064	0.936	0.8	0.606	0.994
CDKN1B	CCNE1	9606.ENSP00000228872	9606.ENSP00000262643	0	0	0	0	0.064	0.958	0.9	0.871	0.999
CDKN1B	CCNA2	9606.ENSP00000228872	9606.ENSP00000274026	0	0	0	0	0.061	0.985	0.8	0.988	0.999
CDKN2B	CCND1	9606.ENSP00000276925	9606.ENSP00000227507	0	0	0	0	0.062	0	0.9	0.73	0.972
CDKN2B	CDKN1B	9606.ENSP00000276925	9606.ENSP00000228872	0	0	0	0	0	0	0.65	0.809	0.93
CDKN2B	CCNB1	9606.ENSP00000276925	9606.ENSP00000256442	0	0	0	0	0	0.129	0	0.418	0.471
CDKN2B	CCND2	9606.ENSP00000276925	9606.ENSP00000261254	0	0	0	0	0	0.129	0.9	0.575	0.959
CDKN2B	CCNE1	9606.ENSP00000276925	9606.ENSP00000262643	0	0	0	0	0	0.208	0	0.591	0.663
CDKN2B	E2F3	9606.ENSP00000276925	9606.ENSP00000262904	0	0	0	0	0.054	0.057	0	0.422	0.439
CDKN2B	CCNA2	9606.ENSP00000276925	9606.ENSP00000274026	0	0	0	0	0.051	0.129	0	0.563	0.608
CDKN2B	ABL1	9606.ENSP00000276925	9606.ENSP00000361423	0	0	0	0	0	0.12	0	0.407	0.455
CDKN2B	CTNNB1	9606.ENSP00000276925	9606.ENSP00000344456	0	0	0	0	0	0.056	0	0.454	0.462
CDKN2B	E2F1	9606.ENSP00000276925	9606.ENSP00000345571	0	0	0	0	0.054	0.057	0	0.466	0.482
CDKN2B	CCNE2	9606.ENSP00000276925	9606.ENSP00000429089	0	0	0	0	0	0.129	0	0.437	0.489
CDKN2B	TCF7L2	9606.ENSP00000276925	9606.ENSP00000358404	0	0	0	0	0.055	0.102	0	0.507	0.545
CDKN2B	SMAD4	9606.ENSP00000276925	9606.ENSP00000341551	0	0	0	0	0	0.282	0.9	0.536	0.963
CTBP2	LEF1	9606.ENSP00000311825	9606.ENSP00000265165	0	0	0	0	0.062	0	0.8	0.173	0.831
CTBP2	CTNNB1	9606.ENSP00000311825	9606.ENSP00000344456	0.071	0	0	0	0.063	0.317	0	0.404	0.599
CTBP2	TCF7L2	9606.ENSP00000311825	9606.ENSP00000358404	0	0	0	0	0.069	0.129	0.6	0.285	0.737
CTNNB1	CCND1	9606.ENSP00000344456	9606.ENSP00000227507	0	0	0	0	0.082	0.47	0.9	0.886	0.993
CTNNB1	CDKN1B	9606.ENSP00000344456	9606.ENSP00000228872	0	0	0	0	0	0	0	0.602	0.602
CTNNB1	SMO	9606.ENSP00000344456	9606.ENSP00000249373	0	0	0	0	0.062	0.089	0	0.651	0.676
CTNNB1	CCNB1	9606.ENSP00000344456	9606.ENSP00000256442	0	0	0	0	0.054	0.078	0	0.601	0.622
CTNNB1	CCND2	9606.ENSP00000344456	9606.ENSP00000261254	0	0	0	0	0	0.056	0	0.652	0.657
CTNNB1	AXIN1	9606.ENSP00000344456	9606.ENSP00000262320	0	0	0	0	0.062	0.994	0.9	0.994	0.999
CTNNB1	CCNE1	9606.ENSP00000344456	9606.ENSP00000262643	0	0	0	0	0.054	0.4	0	0.568	0.733
CTNNB1	E2F3	9606.ENSP00000344456	9606.ENSP00000262904	0	0	0	0	0.062	0.18	0	0.489	0.573
CTNNB1	TCF3	9606.ENSP00000344456	9606.ENSP00000262965	0	0	0	0	0.062	0.353	0.8	0.858	0.98
CTNNB1	WNT5A	9606.ENSP00000344456	9606.ENSP00000264634	0	0	0	0	0.053	0.18	0	0.895	0.911
CTNNB1	LEF1	9606.ENSP00000344456	9606.ENSP00000265165	0	0	0	0	0.062	0.976	0.9	0.991	0.999
CTNNB1	CCNA2	9606.ENSP00000344456	9606.ENSP00000274026	0	0	0	0	0.054	0.33	0	0.561	0.697
CTNNB1	CDKN2B	9606.ENSP00000344456	9606.ENSP00000276925	0	0	0	0	0	0.056	0	0.454	0.462
CTNNB1	LRP5	9606.ENSP00000344456	9606.ENSP00000294304	0	0	0	0	0.062	0.327	0.9	0.969	0.997
CTNNB1	PLK1	9606.ENSP00000344456	9606.ENSP00000300093	0	0	0	0	0	0.462	0	0.46	0.697
CTNNB1	AXIN2	9606.ENSP00000344456	9606.ENSP00000302625	0	0	0	0	0.062	0.968	0.9	0.993	0.999
CTNNB1	CTBP2	9606.ENSP00000344456	9606.ENSP00000311825	0.071	0	0	0	0.063	0.317	0	0.404	0.599
CTNNB1	PORCN	9606.ENSP00000344456	9606.ENSP00000322304	0	0	0	0	0	0.056	0	0.75	0.754
CTNNB1	FZD2	9606.ENSP00000344456	9606.ENSP00000323901	0	0	0	0	0.063	0.121	0.9	0.786	0.98
CTNNB1	PTCH1	9606.ENSP00000344456	9606.ENSP00000332353	0	0	0	0	0	0	0	0.676	0.676
CTNNB1	SMAD4	9606.ENSP00000344456	9606.ENSP00000341551	0	0	0	0	0.063	0.297	0.9	0.991	0.999
CTNNB1	E2F1	9606.ENSP00000344456	9606.ENSP00000345571	0	0	0	0	0	0.077	0	0.423	0.445
CTNNB1	CCNE2	9606.ENSP00000344456	9606.ENSP00000429089	0	0	0	0	0.054	0.212	0	0.353	0.475
CTNNB1	GLI2	9606.ENSP00000344456	9606.ENSP00000390436	0	0	0	0	0	0.246	0	0.641	0.718
CTNNB1	FZD9	9606.ENSP00000344456	9606.ENSP00000345785	0	0	0	0	0.062	0.109	0	0.708	0.735
CTNNB1	FZD8	9606.ENSP00000344456	9606.ENSP00000363826	0	0	0	0	0.063	0.121	0	0.768	0.792
CTNNB1	GLI3	9606.ENSP00000344456	9606.ENSP00000379258	0	0	0	0	0	0.246	0	0.919	0.937
CTNNB1	ABL1	9606.ENSP00000344456	9606.ENSP00000361423	0	0	0	0	0.065	0.54	0.9	0.838	0.992
CTNNB1	TCF7L2	9606.ENSP00000344456	9606.ENSP00000358404	0	0	0	0	0	0.997	0.9	0.995	0.999
E2F1	CCND1	9606.ENSP00000345571	9606.ENSP00000227507	0	0	0	0	0.078	0.104	0.9	0.715	0.973
E2F1	CDKN1B	9606.ENSP00000345571	9606.ENSP00000228872	0	0	0	0	0.052	0	0.9	0.577	0.956
E2F1	CCNB1	9606.ENSP00000345571	9606.ENSP00000256442	0	0	0	0	0.25	0.171	0.9	0.554	0.968
E2F1	CCND2	9606.ENSP00000345571	9606.ENSP00000261254	0	0	0	0	0.055	0.104	0.9	0.544	0.956
E2F1	CCNE1	9606.ENSP00000345571	9606.ENSP00000262643	0	0	0	0	0.247	0.441	0.9	0.594	0.98
E2F1	E2F3	9606.ENSP00000345571	9606.ENSP00000262904	0	0	0	0.865	0.077	0.273	0.9	0.836	0.935
E2F1	MCM6	9606.ENSP00000345571	9606.ENSP00000264156	0	0	0	0	0.218	0.062	0	0.364	0.493
E2F1	LEF1	9606.ENSP00000345571	9606.ENSP00000265165	0	0	0	0	0	0.297	0	0.46	0.605
E2F1	CCNA2	9606.ENSP00000345571	9606.ENSP00000274026	0	0	0	0	0.31	0.891	0.9	0.873	0.998
E2F1	CDKN2B	9606.ENSP00000345571	9606.ENSP00000276925	0	0	0	0	0.054	0.057	0	0.466	0.482
E2F1	CCNB2	9606.ENSP00000345571	9606.ENSP00000288207	0	0	0	0	0.256	0.171	0	0.394	0.594
E2F1	PLK1	9606.ENSP00000345571	9606.ENSP00000300093	0	0	0	0	0.268	0	0	0.42	0.557
E2F1	CTNNB1	9606.ENSP00000345571	9606.ENSP00000344456	0	0	0	0	0	0.077	0	0.423	0.445
E2F1	ABL1	9606.ENSP00000345571	9606.ENSP00000361423	0	0	0	0	0.069	0.075	0.9	0.332	0.934
E2F1	CCNE2	9606.ENSP00000345571	9606.ENSP00000429089	0	0	0	0	0.176	0.266	0.9	0.506	0.966
E2F1	TFDP1	9606.ENSP00000345571	9606.ENSP00000364519	0	0	0	0	0.233	0.986	0.9	0.559	0.999
E2F3	CCND1	9606.ENSP00000262904	9606.ENSP00000227507	0	0	0	0	0.062	0.104	0.9	0.731	0.974
E2F3	CDKN1B	9606.ENSP00000262904	9606.ENSP00000228872	0	0	0	0	0.052	0	0.9	0.542	0.952
E2F3	CCNB1	9606.ENSP00000262904	9606.ENSP00000256442	0	0	0	0	0.129	0.228	0	0.526	0.654
E2F3	CCND2	9606.ENSP00000262904	9606.ENSP00000261254	0	0	0	0	0.055	0.104	0.9	0.611	0.962
E2F3	CCNE1	9606.ENSP00000262904	9606.ENSP00000262643	0	0	0	0	0.119	0.343	0.9	0.621	0.975
E2F3	CDKN2B	9606.ENSP00000262904	9606.ENSP00000276925	0	0	0	0	0.054	0.057	0	0.422	0.439
E2F3	MCM6	9606.ENSP00000262904	9606.ENSP00000264156	0	0	0	0	0.153	0.062	0	0.364	0.451
E2F3	CCNB2	9606.ENSP00000262904	9606.ENSP00000288207	0	0	0	0	0.13	0.171	0	0.432	0.555
E2F3	PLK1	9606.ENSP00000262904	9606.ENSP00000300093	0	0	0	0	0.135	0	0	0.511	0.559
E2F3	CTNNB1	9606.ENSP00000262904	9606.ENSP00000344456	0	0	0	0	0.062	0.18	0	0.489	0.573
E2F3	E2F1	9606.ENSP00000262904	9606.ENSP00000345571	0	0	0	0.865	0.077	0.273	0.9	0.836	0.935
E2F3	CCNE2	9606.ENSP00000262904	9606.ENSP00000429089	0	0	0	0	0.111	0.343	0.9	0.663	0.977
E2F3	CCNA2	9606.ENSP00000262904	9606.ENSP00000274026	0	0	0	0	0.167	0.319	0.9	0.689	0.98
E2F3	TFDP1	9606.ENSP00000262904	9606.ENSP00000364519	0	0	0	0	0.212	0.84	0.9	0.575	0.993
FZD2	CCND1	9606.ENSP00000323901	9606.ENSP00000227507	0	0	0	0	0.119	0	0	0.456	0.5
FZD2	AXIN1	9606.ENSP00000323901	9606.ENSP00000262320	0	0	0	0	0.062	0	0.6	0.683	0.87
FZD2	WNT5A	9606.ENSP00000323901	9606.ENSP00000264634	0	0	0	0	0.083	0.413	0.9	0.989	0.999
FZD2	LEF1	9606.ENSP00000323901	9606.ENSP00000265165	0	0	0	0	0.062	0	0	0.49	0.501
FZD2	LRP5	9606.ENSP00000323901	9606.ENSP00000294304	0	0	0	0	0.098	0.181	0.8	0.857	0.976
FZD2	AXIN2	9606.ENSP00000323901	9606.ENSP00000302625	0	0	0	0	0.062	0	0	0.623	0.632
FZD2	PORCN	9606.ENSP00000323901	9606.ENSP00000322304	0	0	0	0	0.048	0	0	0.523	0.527
FZD2	PTCH1	9606.ENSP00000323901	9606.ENSP00000332353	0	0	0	0	0	0.241	0	0.267	0.419
FZD2	TCF7L2	9606.ENSP00000323901	9606.ENSP00000358404	0	0	0	0	0.065	0	0	0.468	0.481
FZD2	FZD8	9606.ENSP00000323901	9606.ENSP00000363826	0	0	0	0.929	0.088	0	0.65	0.716	0.683
FZD2	CTNNB1	9606.ENSP00000323901	9606.ENSP00000344456	0	0	0	0	0.063	0.121	0.9	0.786	0.98
FZD8	AXIN1	9606.ENSP00000363826	9606.ENSP00000262320	0	0	0	0	0.062	0	0	0.622	0.63
FZD8	WNT5A	9606.ENSP00000363826	9606.ENSP00000264634	0	0	0	0	0.083	0.229	0.6	0.746	0.918
FZD8	LEF1	9606.ENSP00000363826	9606.ENSP00000265165	0	0	0	0	0.062	0	0	0.401	0.414
FZD8	LRP5	9606.ENSP00000363826	9606.ENSP00000294304	0	0	0	0	0.093	0.376	0.8	0.692	0.96
FZD8	AXIN2	9606.ENSP00000363826	9606.ENSP00000302625	0	0	0	0	0.062	0	0	0.611	0.619
FZD8	PORCN	9606.ENSP00000363826	9606.ENSP00000322304	0	0	0	0	0.048	0	0	0.593	0.596
FZD8	FZD2	9606.ENSP00000363826	9606.ENSP00000323901	0	0	0	0.929	0.088	0	0.65	0.716	0.683
FZD8	CTNNB1	9606.ENSP00000363826	9606.ENSP00000344456	0	0	0	0	0.063	0.121	0	0.768	0.792
FZD8	TCF7L2	9606.ENSP00000363826	9606.ENSP00000358404	0	0	0	0	0.065	0	0	0.461	0.475
FZD9	AXIN1	9606.ENSP00000345785	9606.ENSP00000262320	0	0	0	0	0.063	0	0	0.522	0.532
FZD9	WNT5A	9606.ENSP00000345785	9606.ENSP00000264634	0	0	0	0	0.068	0.213	0.6	0.912	0.971
FZD9	LEF1	9606.ENSP00000345785	9606.ENSP00000265165	0	0	0	0	0.062	0	0	0.483	0.495
FZD9	LRP5	9606.ENSP00000345785	9606.ENSP00000294304	0	0	0	0	0.076	0.138	0.8	0.706	0.947
FZD9	AXIN2	9606.ENSP00000345785	9606.ENSP00000302625	0	0	0	0	0.063	0	0	0.629	0.638
FZD9	CTNNB1	9606.ENSP00000345785	9606.ENSP00000344456	0	0	0	0	0.062	0.109	0	0.708	0.735
FZD9	TCF7L2	9606.ENSP00000345785	9606.ENSP00000358404	0	0	0	0	0.064	0	0	0.39	0.405
GLI2	CCND1	9606.ENSP00000390436	9606.ENSP00000227507	0	0	0	0	0.104	0.056	0	0.653	0.682
GLI2	SMO	9606.ENSP00000390436	9606.ENSP00000249373	0	0	0	0	0.151	0.647	0.9	0.801	0.993
GLI2	CCND2	9606.ENSP00000390436	9606.ENSP00000261254	0	0	0	0	0	0.056	0	0.482	0.49
GLI2	WNT5A	9606.ENSP00000390436	9606.ENSP00000264634	0	0	0	0	0.097	0.06	0	0.487	0.527
GLI2	LEF1	9606.ENSP00000390436	9606.ENSP00000265165	0	0	0	0	0.062	0.137	0	0.391	0.464
GLI2	AXIN2	9606.ENSP00000390436	9606.ENSP00000302625	0	0	0	0	0.083	0.057	0	0.401	0.437
GLI2	PTCH1	9606.ENSP00000390436	9606.ENSP00000332353	0	0	0	0	0.062	0.519	0	0.951	0.976
GLI2	SMAD4	9606.ENSP00000390436	9606.ENSP00000341551	0	0	0	0	0	0.289	0	0.34	0.51
GLI2	CTNNB1	9606.ENSP00000390436	9606.ENSP00000344456	0	0	0	0	0	0.246	0	0.641	0.718
GLI2	TCF7L2	9606.ENSP00000390436	9606.ENSP00000358404	0	0	0	0	0.107	0.137	0	0.301	0.415
GLI2	GLI3	9606.ENSP00000390436	9606.ENSP00000379258	0	0	0	0.897	0.147	0	0.9	0.924	0.919
GLI3	CCND1	9606.ENSP00000379258	9606.ENSP00000227507	0	0	0	0	0.135	0.056	0	0.472	0.531
GLI3	SMO	9606.ENSP00000379258	9606.ENSP00000249373	0	0	0	0	0.122	0.647	0.9	0.787	0.992
GLI3	WNT5A	9606.ENSP00000379258	9606.ENSP00000264634	0	0	0	0	0.143	0.06	0	0.423	0.494
GLI3	LEF1	9606.ENSP00000379258	9606.ENSP00000265165	0	0	0	0	0	0.137	0	0.402	0.462
GLI3	PTCH1	9606.ENSP00000379258	9606.ENSP00000332353	0	0	0	0	0.062	0.519	0.9	0.897	0.994
GLI3	SMAD4	9606.ENSP00000379258	9606.ENSP00000341551	0	0	0	0	0	0.233	0	0.336	0.469
GLI3	CTNNB1	9606.ENSP00000379258	9606.ENSP00000344456	0	0	0	0	0	0.246	0	0.919	0.937
GLI3	GLI2	9606.ENSP00000379258	9606.ENSP00000390436	0	0	0	0.897	0.147	0	0.9	0.924	0.919
LEF1	CCND1	9606.ENSP00000265165	9606.ENSP00000227507	0	0	0	0	0.051	0	0.9	0.735	0.972
LEF1	CCND2	9606.ENSP00000265165	9606.ENSP00000261254	0	0	0	0	0.051	0	0	0.438	0.444
LEF1	AXIN1	9606.ENSP00000265165	9606.ENSP00000262320	0	0	0	0	0.062	0.127	0.6	0.804	0.927
LEF1	TCF3	9606.ENSP00000265165	9606.ENSP00000262965	0	0	0	0	0.062	0.13	0	0.459	0.52
LEF1	WNT5A	9606.ENSP00000265165	9606.ENSP00000264634	0	0	0	0	0.062	0.213	0	0.692	0.753
LEF1	FZD8	9606.ENSP00000265165	9606.ENSP00000363826	0	0	0	0	0.062	0	0	0.401	0.414
LEF1	PORCN	9606.ENSP00000265165	9606.ENSP00000322304	0	0	0	0	0	0	0	0.44	0.44
LEF1	GLI3	9606.ENSP00000265165	9606.ENSP00000379258	0	0	0	0	0	0.137	0	0.402	0.462
LEF1	GLI2	9606.ENSP00000265165	9606.ENSP00000390436	0	0	0	0	0.062	0.137	0	0.391	0.464
LEF1	PTCH1	9606.ENSP00000265165	9606.ENSP00000332353	0	0	0	0	0	0	0	0.472	0.472
LEF1	FZD9	9606.ENSP00000265165	9606.ENSP00000345785	0	0	0	0	0.062	0	0	0.483	0.495
LEF1	FZD2	9606.ENSP00000265165	9606.ENSP00000323901	0	0	0	0	0.062	0	0	0.49	0.501
LEF1	E2F1	9606.ENSP00000265165	9606.ENSP00000345571	0	0	0	0	0	0.297	0	0.46	0.605
LEF1	TCF7L2	9606.ENSP00000265165	9606.ENSP00000358404	0	0	0	0.95	0	0.501	0.54	0.611	0.768
LEF1	LRP5	9606.ENSP00000265165	9606.ENSP00000294304	0	0	0	0	0	0	0	0.77	0.77
LEF1	CTBP2	9606.ENSP00000265165	9606.ENSP00000311825	0	0	0	0	0.062	0	0.8	0.173	0.831
LEF1	AXIN2	9606.ENSP00000265165	9606.ENSP00000302625	0	0	0	0	0.115	0.127	0.9	0.855	0.987
LEF1	SMAD4	9606.ENSP00000265165	9606.ENSP00000341551	0	0	0	0	0	0.499	0.8	0.98	0.997
LEF1	CTNNB1	9606.ENSP00000265165	9606.ENSP00000344456	0	0	0	0	0.062	0.976	0.9	0.991	0.999
LRP5	CCND1	9606.ENSP00000294304	9606.ENSP00000227507	0	0	0	0	0.132	0	0	0.664	0.696
LRP5	AXIN1	9606.ENSP00000294304	9606.ENSP00000262320	0	0	0	0	0.1	0.788	0.9	0.995	0.999
LRP5	WNT5A	9606.ENSP00000294304	9606.ENSP00000264634	0	0	0	0	0.053	0.105	0.9	0.884	0.988
LRP5	LEF1	9606.ENSP00000294304	9606.ENSP00000265165	0	0	0	0	0	0	0	0.77	0.77
LRP5	PORCN	9606.ENSP00000294304	9606.ENSP00000322304	0	0	0	0	0	0	0	0.613	0.613
LRP5	TCF7L2	9606.ENSP00000294304	9606.ENSP00000358404	0	0	0	0	0.062	0	0	0.699	0.705
LRP5	AXIN2	9606.ENSP00000294304	9606.ENSP00000302625	0	0	0	0	0.066	0.377	0	0.848	0.904
LRP5	FZD9	9606.ENSP00000294304	9606.ENSP00000345785	0	0	0	0	0.076	0.138	0.8	0.706	0.947
LRP5	FZD8	9606.ENSP00000294304	9606.ENSP00000363826	0	0	0	0	0.093	0.376	0.8	0.692	0.96
LRP5	FZD2	9606.ENSP00000294304	9606.ENSP00000323901	0	0	0	0	0.098	0.181	0.8	0.857	0.976
LRP5	CTNNB1	9606.ENSP00000294304	9606.ENSP00000344456	0	0	0	0	0.062	0.327	0.9	0.969	0.997
MCM6	CCND1	9606.ENSP00000264156	9606.ENSP00000227507	0	0	0	0	0.066	0.27	0	0.359	0.525
MCM6	CCNB1	9606.ENSP00000264156	9606.ENSP00000256442	0	0	0	0	0.743	0.213	0	0.508	0.891
MCM6	CCNE1	9606.ENSP00000264156	9606.ENSP00000262643	0	0	0	0	0.271	0.165	0	0.427	0.621
MCM6	E2F3	9606.ENSP00000264156	9606.ENSP00000262904	0	0	0	0	0.153	0.062	0	0.364	0.451
MCM6	E2F1	9606.ENSP00000264156	9606.ENSP00000345571	0	0	0	0	0.218	0.062	0	0.364	0.493
MCM6	CCNE2	9606.ENSP00000264156	9606.ENSP00000429089	0	0	0	0	0.308	0.165	0	0.542	0.712
MCM6	CCNB2	9606.ENSP00000264156	9606.ENSP00000288207	0	0	0	0	0.716	0.213	0	0.543	0.889
MCM6	PLK1	9606.ENSP00000264156	9606.ENSP00000300093	0	0	0	0	0.589	0.614	0	0.489	0.912
MCM6	CCNA2	9606.ENSP00000264156	9606.ENSP00000274026	0	0	0	0	0.716	0.348	0.9	0.563	0.99
PLCB4	PRKCG	9606.ENSP00000367762	9606.ENSP00000263431	0	0	0	0	0.088	0.069	0.6	0.394	0.766
PLCB4	PRKCB	9606.ENSP00000367762	9606.ENSP00000305355	0	0	0	0	0.065	0.069	0.6	0.302	0.724
PLCB4	CAMK2B	9606.ENSP00000367762	9606.ENSP00000379098	0	0	0	0	0.084	0.061	0.6	0.312	0.731
PLCB4	CAMK2A	9606.ENSP00000367762	9606.ENSP00000381412	0	0	0	0	0.084	0.061	0.6	0.373	0.755
PLK1	CCND1	9606.ENSP00000300093	9606.ENSP00000227507	0	0	0	0	0.082	0.103	0	0.559	0.605
PLK1	CCNB1	9606.ENSP00000300093	9606.ENSP00000256442	0	0	0	0	0.936	0.719	0.8	0.898	0.999
PLK1	CCNE1	9606.ENSP00000300093	9606.ENSP00000262643	0	0	0	0	0.325	0.082	0	0.482	0.651
PLK1	E2F3	9606.ENSP00000300093	9606.ENSP00000262904	0	0	0	0	0.135	0	0	0.511	0.559
PLK1	MCM6	9606.ENSP00000300093	9606.ENSP00000264156	0	0	0	0	0.589	0.614	0	0.489	0.912
PLK1	CCNA2	9606.ENSP00000300093	9606.ENSP00000274026	0	0	0	0	0.976	0.082	0	0.751	0.994
PLK1	CCNB2	9606.ENSP00000300093	9606.ENSP00000288207	0	0	0	0	0.937	0.15	0.8	0.791	0.997
PLK1	AXIN2	9606.ENSP00000300093	9606.ENSP00000302625	0	0	0	0	0.073	0.345	0	0.196	0.47
PLK1	E2F1	9606.ENSP00000300093	9606.ENSP00000345571	0	0	0	0	0.268	0	0	0.42	0.557
PLK1	CCNE2	9606.ENSP00000300093	9606.ENSP00000429089	0	0	0	0	0.272	0.082	0	0.469	0.614
PLK1	CTNNB1	9606.ENSP00000300093	9606.ENSP00000344456	0	0	0	0	0	0.462	0	0.46	0.697
PORCN	AXIN1	9606.ENSP00000322304	9606.ENSP00000262320	0	0	0	0	0	0	0	0.65	0.65
PORCN	WNT5A	9606.ENSP00000322304	9606.ENSP00000264634	0	0	0	0	0	0.248	0.9	0.595	0.966
PORCN	LEF1	9606.ENSP00000322304	9606.ENSP00000265165	0	0	0	0	0	0	0	0.44	0.44
PORCN	LRP5	9606.ENSP00000322304	9606.ENSP00000294304	0	0	0	0	0	0	0	0.613	0.613
PORCN	AXIN2	9606.ENSP00000322304	9606.ENSP00000302625	0	0	0	0	0	0	0	0.652	0.652
PORCN	FZD2	9606.ENSP00000322304	9606.ENSP00000323901	0	0	0	0	0.048	0	0	0.523	0.527
PORCN	TCF7L2	9606.ENSP00000322304	9606.ENSP00000358404	0	0	0	0	0	0	0	0.565	0.565
PORCN	FZD8	9606.ENSP00000322304	9606.ENSP00000363826	0	0	0	0	0.048	0	0	0.593	0.596
PORCN	CTNNB1	9606.ENSP00000322304	9606.ENSP00000344456	0	0	0	0	0	0.056	0	0.75	0.754
PRKCB	PRKCG	9606.ENSP00000305355	9606.ENSP00000263431	0	0	0	0.974	0.085	0	0.8	0.646	0.812
PRKCB	WNT5A	9606.ENSP00000305355	9606.ENSP00000264634	0	0	0	0	0	0	0.9	0.165	0.912
PRKCB	PLCB4	9606.ENSP00000305355	9606.ENSP00000367762	0	0	0	0	0.065	0.069	0.6	0.302	0.724
PRKCG	PLCB4	9606.ENSP00000263431	9606.ENSP00000367762	0	0	0	0	0.088	0.069	0.6	0.394	0.766
PRKCG	PRKCB	9606.ENSP00000263431	9606.ENSP00000305355	0	0	0	0.974	0.085	0	0.8	0.646	0.812
PRKCG	WNT5A	9606.ENSP00000263431	9606.ENSP00000264634	0	0	0	0	0	0	0.9	0.044	0.9
PTCH1	CCND1	9606.ENSP00000332353	9606.ENSP00000227507	0	0	0	0	0	0	0	0.615	0.615
PTCH1	SMO	9606.ENSP00000332353	9606.ENSP00000249373	0	0	0	0	0.062	0.886	0.9	0.908	0.998
PTCH1	CCNB1	9606.ENSP00000332353	9606.ENSP00000256442	0	0	0	0	0.062	0.687	0.9	0.99	0.999
PTCH1	CCND2	9606.ENSP00000332353	9606.ENSP00000261254	0	0	0	0	0	0	0	0.505	0.505
PTCH1	AXIN1	9606.ENSP00000332353	9606.ENSP00000262320	0	0	0	0	0	0	0	0.427	0.427
PTCH1	WNT5A	9606.ENSP00000332353	9606.ENSP00000264634	0	0	0	0	0.062	0.077	0	0.538	0.565
PTCH1	LEF1	9606.ENSP00000332353	9606.ENSP00000265165	0	0	0	0	0	0	0	0.472	0.472
PTCH1	AXIN2	9606.ENSP00000332353	9606.ENSP00000302625	0	0	0	0	0.065	0	0	0.533	0.545
PTCH1	FZD2	9606.ENSP00000332353	9606.ENSP00000323901	0	0	0	0	0	0.241	0	0.267	0.419
PTCH1	SMAD4	9606.ENSP00000332353	9606.ENSP00000341551	0	0	0	0	0	0	0	0.46	0.46
PTCH1	CTNNB1	9606.ENSP00000332353	9606.ENSP00000344456	0	0	0	0	0	0	0	0.676	0.676
PTCH1	GLI2	9606.ENSP00000332353	9606.ENSP00000390436	0	0	0	0	0.062	0.519	0	0.951	0.976
PTCH1	GLI3	9606.ENSP00000332353	9606.ENSP00000379258	0	0	0	0	0.062	0.519	0.9	0.897	0.994
SMAD4	CCND1	9606.ENSP00000341551	9606.ENSP00000227507	0	0	0	0	0	0	0.9	0.602	0.958
SMAD4	CDKN1B	9606.ENSP00000341551	9606.ENSP00000228872	0	0	0	0	0.1	0	0.9	0.469	0.948
SMAD4	AXIN1	9606.ENSP00000341551	9606.ENSP00000262320	0	0	0	0	0.062	0.056	0	0.551	0.568
SMAD4	CCNE1	9606.ENSP00000341551	9606.ENSP00000262643	0	0	0	0	0.062	0.094	0	0.381	0.428
SMAD4	TCF3	9606.ENSP00000341551	9606.ENSP00000262965	0	0	0	0	0.091	0	0.9	0.186	0.919
SMAD4	WNT5A	9606.ENSP00000341551	9606.ENSP00000264634	0	0	0	0	0	0.062	0	0.487	0.498
SMAD4	LEF1	9606.ENSP00000341551	9606.ENSP00000265165	0	0	0	0	0	0.499	0.8	0.98	0.997
SMAD4	CDKN2B	9606.ENSP00000341551	9606.ENSP00000276925	0	0	0	0	0	0.282	0.9	0.536	0.963
SMAD4	AXIN2	9606.ENSP00000341551	9606.ENSP00000302625	0	0	0	0	0.062	0.056	0	0.512	0.53
SMAD4	PTCH1	9606.ENSP00000341551	9606.ENSP00000332353	0	0	0	0	0	0	0	0.46	0.46
SMAD4	GLI3	9606.ENSP00000341551	9606.ENSP00000379258	0	0	0	0	0	0.233	0	0.336	0.469
SMAD4	ABL1	9606.ENSP00000341551	9606.ENSP00000361423	0	0	0	0	0	0.107	0	0.457	0.495
SMAD4	GLI2	9606.ENSP00000341551	9606.ENSP00000390436	0	0	0	0	0	0.289	0	0.34	0.51
SMAD4	TCF7L2	9606.ENSP00000341551	9606.ENSP00000358404	0	0	0	0	0	0.17	0	0.681	0.724
SMAD4	TFDP1	9606.ENSP00000341551	9606.ENSP00000364519	0	0	0	0	0.064	0	0.9	0.11	0.909
SMAD4	CTNNB1	9606.ENSP00000341551	9606.ENSP00000344456	0	0	0	0	0.063	0.297	0.9	0.991	0.999
SMO	CCND1	9606.ENSP00000249373	9606.ENSP00000227507	0	0	0	0	0.098	0	0	0.412	0.447
SMO	CTNNB1	9606.ENSP00000249373	9606.ENSP00000344456	0	0	0	0	0.062	0.089	0	0.651	0.676
SMO	GLI3	9606.ENSP00000249373	9606.ENSP00000379258	0	0	0	0	0.122	0.647	0.9	0.787	0.992
SMO	GLI2	9606.ENSP00000249373	9606.ENSP00000390436	0	0	0	0	0.151	0.647	0.9	0.801	0.993
SMO	PTCH1	9606.ENSP00000249373	9606.ENSP00000332353	0	0	0	0	0.062	0.886	0.9	0.908	0.998
TCF3	CCNB1	9606.ENSP00000262965	9606.ENSP00000256442	0	0	0	0	0.136	0.151	0	0.262	0.412
TCF3	CCNA2	9606.ENSP00000262965	9606.ENSP00000274026	0	0	0	0	0.122	0.151	0	0.311	0.442
TCF3	LEF1	9606.ENSP00000262965	9606.ENSP00000265165	0	0	0	0	0.062	0.13	0	0.459	0.52
TCF3	ABL1	9606.ENSP00000262965	9606.ENSP00000361423	0	0	0	0	0.088	0	0.65	0.602	0.861
TCF3	SMAD4	9606.ENSP00000262965	9606.ENSP00000341551	0	0	0	0	0.091	0	0.9	0.186	0.919
TCF3	CTNNB1	9606.ENSP00000262965	9606.ENSP00000344456	0	0	0	0	0.062	0.353	0.8	0.858	0.98
TCF7L2	CCND1	9606.ENSP00000358404	9606.ENSP00000227507	0	0	0	0	0.051	0.27	0.9	0.482	0.959
TCF7L2	CCND2	9606.ENSP00000358404	9606.ENSP00000261254	0	0	0	0	0.062	0.056	0	0.443	0.464
TCF7L2	AXIN1	9606.ENSP00000358404	9606.ENSP00000262320	0	0	0	0	0.107	0.249	0	0.785	0.843
TCF7L2	WNT5A	9606.ENSP00000358404	9606.ENSP00000264634	0	0	0	0	0	0.213	0	0.6	0.672
TCF7L2	LEF1	9606.ENSP00000358404	9606.ENSP00000265165	0	0	0	0.95	0	0.501	0.54	0.611	0.768
TCF7L2	CDKN2B	9606.ENSP00000358404	9606.ENSP00000276925	0	0	0	0	0.055	0.102	0	0.507	0.545
TCF7L2	LRP5	9606.ENSP00000358404	9606.ENSP00000294304	0	0	0	0	0.062	0	0	0.699	0.705
TCF7L2	AXIN2	9606.ENSP00000358404	9606.ENSP00000302625	0	0	0	0	0.107	0.428	0.9	0.785	0.987
TCF7L2	CTBP2	9606.ENSP00000358404	9606.ENSP00000311825	0	0	0	0	0.069	0.129	0.6	0.285	0.737
TCF7L2	PORCN	9606.ENSP00000358404	9606.ENSP00000322304	0	0	0	0	0	0	0	0.565	0.565
TCF7L2	FZD2	9606.ENSP00000358404	9606.ENSP00000323901	0	0	0	0	0.065	0	0	0.468	0.481
TCF7L2	SMAD4	9606.ENSP00000358404	9606.ENSP00000341551	0	0	0	0	0	0.17	0	0.681	0.724
TCF7L2	CTNNB1	9606.ENSP00000358404	9606.ENSP00000344456	0	0	0	0	0	0.997	0.9	0.995	0.999
TCF7L2	FZD9	9606.ENSP00000358404	9606.ENSP00000345785	0	0	0	0	0.064	0	0	0.39	0.405
TCF7L2	GLI2	9606.ENSP00000358404	9606.ENSP00000390436	0	0	0	0	0.107	0.137	0	0.301	0.415
TCF7L2	CAMK2A	9606.ENSP00000358404	9606.ENSP00000381412	0	0	0	0	0.085	0	0	0.44	0.465
TCF7L2	FZD8	9606.ENSP00000358404	9606.ENSP00000363826	0	0	0	0	0.065	0	0	0.461	0.475
TFDP1	CCND1	9606.ENSP00000364519	9606.ENSP00000227507	0	0	0	0	0.062	0.114	0.9	0.42	0.945
TFDP1	CDKN1B	9606.ENSP00000364519	9606.ENSP00000228872	0	0	0	0	0.062	0	0.9	0.251	0.923
TFDP1	CCNB1	9606.ENSP00000364519	9606.ENSP00000256442	0	0	0	0	0.149	0.13	0.9	0.383	0.948
TFDP1	CCND2	9606.ENSP00000364519	9606.ENSP00000261254	0	0	0	0	0.062	0.114	0.9	0.318	0.935
TFDP1	CCNE1	9606.ENSP00000364519	9606.ENSP00000262643	0	0	0	0	0.128	0.13	0.9	0.404	0.948
TFDP1	E2F3	9606.ENSP00000364519	9606.ENSP00000262904	0	0	0	0	0.212	0.84	0.9	0.575	0.993
TFDP1	CCNA2	9606.ENSP00000364519	9606.ENSP00000274026	0	0	0	0	0.235	0.13	0.9	0.438	0.957
TFDP1	CCNB2	9606.ENSP00000364519	9606.ENSP00000288207	0	0	0	0	0.148	0.13	0	0.355	0.48
TFDP1	SMAD4	9606.ENSP00000364519	9606.ENSP00000341551	0	0	0	0	0.064	0	0.9	0.11	0.909
TFDP1	E2F1	9606.ENSP00000364519	9606.ENSP00000345571	0	0	0	0	0.233	0.986	0.9	0.559	0.999
TFDP1	ABL1	9606.ENSP00000364519	9606.ENSP00000361423	0	0	0	0	0.065	0.057	0.9	0.137	0.913
TFDP1	CCNE2	9606.ENSP00000364519	9606.ENSP00000429089	0	0	0	0	0.138	0.13	0.6	0.396	0.794
WNT5A	CCND1	9606.ENSP00000264634	9606.ENSP00000227507	0	0	0	0	0.123	0	0	0.615	0.648
WNT5A	AXIN1	9606.ENSP00000264634	9606.ENSP00000262320	0	0	0	0	0	0.104	0	0.807	0.82
WNT5A	PRKCG	9606.ENSP00000264634	9606.ENSP00000263431	0	0	0	0	0	0	0.9	0.044	0.9
WNT5A	GLI3	9606.ENSP00000264634	9606.ENSP00000379258	0	0	0	0	0.143	0.06	0	0.423	0.494
WNT5A	SMAD4	9606.ENSP00000264634	9606.ENSP00000341551	0	0	0	0	0	0.062	0	0.487	0.498
WNT5A	GLI2	9606.ENSP00000264634	9606.ENSP00000390436	0	0	0	0	0.097	0.06	0	0.487	0.527
WNT5A	PTCH1	9606.ENSP00000264634	9606.ENSP00000332353	0	0	0	0	0.062	0.077	0	0.538	0.565
WNT5A	TCF7L2	9606.ENSP00000264634	9606.ENSP00000358404	0	0	0	0	0	0.213	0	0.6	0.672
WNT5A	LEF1	9606.ENSP00000264634	9606.ENSP00000265165	0	0	0	0	0.062	0.213	0	0.692	0.753
WNT5A	AXIN2	9606.ENSP00000264634	9606.ENSP00000302625	0	0	0	0	0	0.104	0	0.74	0.757
WNT5A	CTNNB1	9606.ENSP00000264634	9606.ENSP00000344456	0	0	0	0	0.053	0.18	0	0.895	0.911
WNT5A	PRKCB	9606.ENSP00000264634	9606.ENSP00000305355	0	0	0	0	0	0	0.9	0.165	0.912
WNT5A	FZD8	9606.ENSP00000264634	9606.ENSP00000363826	0	0	0	0	0.083	0.229	0.6	0.746	0.918
WNT5A	PORCN	9606.ENSP00000264634	9606.ENSP00000322304	0	0	0	0	0	0.248	0.9	0.595	0.966
WNT5A	FZD9	9606.ENSP00000264634	9606.ENSP00000345785	0	0	0	0	0.068	0.213	0.6	0.912	0.971
WNT5A	LRP5	9606.ENSP00000264634	9606.ENSP00000294304	0	0	0	0	0.053	0.105	0.9	0.884	0.988
WNT5A	FZD2	9606.ENSP00000264634	9606.ENSP00000323901	0	0	0	0	0.083	0.413	0.9	0.989	0.999

## Sheet: string_node_degrees
#node	identifier	node_degree
CTNNB1	9606.ENSP00000344456	29
CCND1	9606.ENSP00000227507	27
LEF1	9606.ENSP00000265165	19
CCND2	9606.ENSP00000261254	18
CCNE1	9606.ENSP00000262643	17
WNT5A	9606.ENSP00000264634	17
TCF7L2	9606.ENSP00000358404	17
CCNB1	9606.ENSP00000256442	16
CCNA2	9606.ENSP00000274026	16
AXIN2	9606.ENSP00000302625	16
SMAD4	9606.ENSP00000341551	16
E2F1	9606.ENSP00000345571	16
AXIN1	9606.ENSP00000262320	15
CDKN1B	9606.ENSP00000228872	14
E2F3	9606.ENSP00000262904	14
CCNE2	9606.ENSP00000429089	14
CDKN2B	9606.ENSP00000276925	13
CCNB2	9606.ENSP00000288207	13
PTCH1	9606.ENSP00000332353	13
ABL1	9606.ENSP00000361423	12
TFDP1	9606.ENSP00000364519	12
LRP5	9606.ENSP00000294304	11
PLK1	9606.ENSP00000300093	11
FZD2	9606.ENSP00000323901	11
GLI2	9606.ENSP00000390436	11
MCM6	9606.ENSP00000264156	9
PORCN	9606.ENSP00000322304	9
FZD8	9606.ENSP00000363826	9
GLI3	9606.ENSP00000379258	8
FZD9	9606.ENSP00000345785	7
TCF3	9606.ENSP00000262965	6
SMO	9606.ENSP00000249373	5
PLCB4	9606.ENSP00000367762	4
CAMK2A	9606.ENSP00000381412	4
PRKCG	9606.ENSP00000263431	3
PRKCB	9606.ENSP00000305355	3
CTBP2	9606.ENSP00000311825	3
CAMK2B	9606.ENSP00000379098	2
